# Supplementary material for: Metformin modulates the gut microbiome in broiler breeder hens
Source: Front Physiol. 2022 Sep 14;13:1000144. doi: 10.3389/fphys.2022.1000144 (PMC9531308; doi:10.3389/fphys.2022.1000144)
Supplement: Supplementary file 2 [file DataSheet1.xlsx]

## Sheet: Supplementary Table S1
Supplementary Table 1: Sequencing read loss throughout 16S processing
Processing step	Minimum reads	Maximum reads	Mean	Standard deviation	% loss from previous step
Raw	31680	149646	125470	20345.8
Trimmed adapters	31677	149628	125457	20344	-0.0104482
Quality trim	30601	145551	121688	19792.5	-3.09709
Denoising (dada)	29250	142600	117925	19433.6	-3.19128
Merged paired-end reads	25528	131043	104975	17727.1	-12.3363
Removing chimera	23145	116511	91126.1	14991.4	-15.1976
Total average read loss from raw to ASV table:		27.3724

## Sheet: Supplementary Table S2
Supplementary Table 2: Summary statistics of Simpson's index, metformin dosage, and hen age.
Treatment	Age	N	Mean	Standard deviation
0 mg/kg	40 weeks	10	0.927	0.016
0 mg/kg	50 weeks	9	0.936	0.014
0 mg/kg	60 weeks	9	0.931	0.017
25 mg/kg	40 weeks	10	0.935	0.022
25 mg/kg	50 weeks	9	0.925	0.028
25 mg/kg	60 weeks	9	0.904	0.031
50 mg/kg	40 weeks	10	0.901	0.052
50 mg/kg	50 weeks	10	0.921	0.023
50 mg/kg	60 weeks	10	0.909	0.022
75 mg/kg	40 weeks	10	0.933	0.018
75 mg/kg	50 weeks	9	0.925	0.044
75 mg/kg	60 weeks	8	0.909	0.041

## Sheet: Supplementary Table S3
Supplementary Table 3: Log2 linear model on individual bacterial genera. Three models were tested (metformin response; 75 vs 0 mg/kg, age, and metformin dose) and p values were adjusted for multiple comparisons as described in the text
model	Genus	estimate	std.error	statistic	p.value	p.adj.Bon		KEY
75 mg/kg vs 0 mg/kg	Lactobacillus	-0.172307	0.103736	-1.66102	0.102615	1		Model: hypothesis test
75 mg/kg vs 0 mg/kg	Ligilactobacillus	-0.0374943	0.105582	-0.35512	0.723909	1		Estimate: Log2 difference
75 mg/kg vs 0 mg/kg	Romboutsia	0.204299	0.141362	1.44522	0.154283	1		Std.error: Standard error
75 mg/kg vs 0 mg/kg	Limosilactobacillus	-0.353924	0.164437	-2.15234	0.0359439	1		Statistic: linear model test statistic
75 mg/kg vs 0 mg/kg	Herbaspirillum	-4.33695	0.954595	-4.54324	3.23745e-05	0.0260615		P.value = unadjusted p value
75 mg/kg vs 0 mg/kg	Corynebacterium	0.38641	0.190879	2.02437	0.047984	1		p.adj.Bon = Bonferonni-adjusted p value for multiple comparisons
75 mg/kg vs 0 mg/kg	Peptoniphilus	-0.025688	0.153104	-0.167781	0.867394	1
75 mg/kg vs 0 mg/kg	Actinomyces	0.00780743	0.171718	0.0454667	0.963906	1
75 mg/kg vs 0 mg/kg	Gallibacterium	0.980289	0.275895	3.55313	0.000809389	0.651558
75 mg/kg vs 0 mg/kg	HT002	-0.264291	0.125945	-2.09847	0.0406456	1
75 mg/kg vs 0 mg/kg	Bacteroides	-0.258164	0.24935	-1.03535	0.305207	1
75 mg/kg vs 0 mg/kg	Aeriscardovia	0.418126	0.200326	2.08723	0.0416922	1
75 mg/kg vs 0 mg/kg	[Ruminococcus] torques group	-0.232774	0.16732	-1.39119	0.169981	1
75 mg/kg vs 0 mg/kg	Turicibacter	0.564744	0.30993	1.82217	0.0740738	1
75 mg/kg vs 0 mg/kg	Escherichia-Shigella	0.55985	0.414629	1.35024	0.182676	1
75 mg/kg vs 0 mg/kg	Enterococcus	-0.218103	0.202866	-1.07511	0.287195	1
75 mg/kg vs 0 mg/kg	Helcococcus	0.145451	0.141092	1.03089	0.307273	1
75 mg/kg vs 0 mg/kg	Gallicola	0.0280704	0.211738	0.132571	0.895034	1
75 mg/kg vs 0 mg/kg	Streptococcus	0.164977	0.350319	0.470932	0.639622	1
75 mg/kg vs 0 mg/kg	Blautia	-0.215553	0.162206	-1.32888	0.18958	1
75 mg/kg vs 0 mg/kg	Erysipelatoclostridium	-0.227834	0.154361	-1.47598	0.145866	1
75 mg/kg vs 0 mg/kg	W5053	-0.193445	0.216706	-0.89266	0.376074	1
75 mg/kg vs 0 mg/kg	Clostridium sensu stricto 1	-0.549465	0.166364	-3.30279	0.00171899	1
75 mg/kg vs 0 mg/kg	Bacillus	1.90196	0.943181	2.01654	0.0488228	1
75 mg/kg vs 0 mg/kg	Staphylococcus	1.1844	0.977467	1.2117	0.231002	1
75 mg/kg vs 0 mg/kg	Listeria	1.57451	0.93448	1.68491	0.0978871	1
75 mg/kg vs 0 mg/kg	Brevibacterium	0.759193	0.244385	3.10655	0.00303903	1
75 mg/kg vs 0 mg/kg	Peptococcus	-0.358693	0.190888	-1.87908	0.0657371	1
75 mg/kg vs 0 mg/kg	Salmonella	1.07106	0.939203	1.14039	0.25925	1
75 mg/kg vs 0 mg/kg	Subdoligranulum	-0.39894	0.197161	-2.02342	0.0480857	1
75 mg/kg vs 0 mg/kg	Faecalibacterium	-0.191167	0.442524	-0.431993	0.667499	1
75 mg/kg vs 0 mg/kg	Bifidobacterium	-0.322693	0.200043	-1.61312	0.112658	1
75 mg/kg vs 0 mg/kg	Alistipes	-0.485594	0.26582	-1.82678	0.0733672	1
75 mg/kg vs 0 mg/kg	Phascolarctobacterium	-0.349612	0.260529	-1.34193	0.185338	1
75 mg/kg vs 0 mg/kg	Rikenellaceae RC9 gut group	-0.131714	0.269084	-0.489493	0.626513	1
75 mg/kg vs 0 mg/kg	CAG-56	-0.0010959	0.28916	-0.00378995	0.99699	1
75 mg/kg vs 0 mg/kg	Dorea	-0.432857	0.188313	-2.2986	0.0255005	1
75 mg/kg vs 0 mg/kg	Intestinimonas	-0.547185	0.184534	-2.96523	0.00452625	1
75 mg/kg vs 0 mg/kg	UCG-005	-0.56812	0.171488	-3.31289	0.00166844	1
75 mg/kg vs 0 mg/kg	Megamonas	-0.261239	0.23563	-1.10868	0.272574	1
75 mg/kg vs 0 mg/kg	Incertae Sedis	-0.30264	0.163509	-1.8509	0.0697594	1
75 mg/kg vs 0 mg/kg	Butyricicoccus	-0.181505	0.359642	-0.504683	0.615874	1
75 mg/kg vs 0 mg/kg	Succiniclasticum	-2.31019	0.832869	-2.77378	0.00763359	1
75 mg/kg vs 0 mg/kg	Sellimonas	-0.350861	0.172201	-2.03751	0.0466049	1
75 mg/kg vs 0 mg/kg	UCG-007	-0.53377	0.217934	-2.44923	0.0176559	1
75 mg/kg vs 0 mg/kg	[Eubacterium] hallii group	-0.616735	0.281784	-2.18868	0.0330479	1
75 mg/kg vs 0 mg/kg	Varibaculum	-0.254249	0.19191	-1.32484	0.190909	1
75 mg/kg vs 0 mg/kg	Terrisporobacter	-1.2171	0.292796	-4.15682	0.000118362	0.0952816
75 mg/kg vs 0 mg/kg	Pseudomonas	0.910895	0.83582	1.08982	0.280722	1
75 mg/kg vs 0 mg/kg	Olsenella	-0.614213	0.442113	-1.38927	0.170561	1
75 mg/kg vs 0 mg/kg	Colidextribacter	-0.823396	0.464557	-1.77243	0.0820702	1
75 mg/kg vs 0 mg/kg	Faecalicoccus	-0.342706	0.221993	-1.54377	0.128595	1
75 mg/kg vs 0 mg/kg	Jeotgalicoccus	1.3089	0.577291	2.26731	0.0274749	1
75 mg/kg vs 0 mg/kg	Acinetobacter	2.63325	0.516914	5.09417	4.76278e-06	0.00383404
75 mg/kg vs 0 mg/kg	Christensenellaceae R-7 group	-2.7379	0.872118	-3.13938	0.00276642	1
75 mg/kg vs 0 mg/kg	Lachnospiraceae XPB1014 group	-2.47504	0.821519	-3.01276	0.00396329	1
75 mg/kg vs 0 mg/kg	GCA-900066575	-0.313039	0.312162	-1.00281	0.320509	1
75 mg/kg vs 0 mg/kg	Fournierella	-0.793355	0.742091	-1.06908	0.289878	1
75 mg/kg vs 0 mg/kg	Asinibacterium	0.230088	0.190166	1.20994	0.231673	1
75 mg/kg vs 0 mg/kg	Fusobacterium	-1.40188	0.49202	-2.84924	0.00622723	1
75 mg/kg vs 0 mg/kg	Negativibacillus	-0.753891	0.448336	-1.68153	0.0985438	1
75 mg/kg vs 0 mg/kg	Megasphaera	-0.706053	0.325054	-2.17211	0.034342	1
75 mg/kg vs 0 mg/kg	Anaerosporobacter	-0.908501	0.323014	-2.81257	0.00687758	1
75 mg/kg vs 0 mg/kg	Porphyromonas	1.78749	0.530403	3.37006	0.00140796	1
75 mg/kg vs 0 mg/kg	Pygmaiobacter	-0.440218	0.289447	-1.52089	0.134231	1
75 mg/kg vs 0 mg/kg	Lachnospiraceae NK3A20 group	-0.530975	0.245828	-2.15994	0.0353201	1
75 mg/kg vs 0 mg/kg	Acholeplasma	0.859597	0.350141	2.455	0.017404	1
75 mg/kg vs 0 mg/kg	Facklamia	0.227568	0.511456	0.44494	0.658175	1
75 mg/kg vs 0 mg/kg	Erysipelotrichaceae UCG-006	-1.99718	0.772964	-2.5838	0.0125648	1
75 mg/kg vs 0 mg/kg	Candidatus Stoquefichus	-0.676097	0.370629	-1.82419	0.073763	1
75 mg/kg vs 0 mg/kg	Barnesiella	-0.962737	0.465479	-2.06827	0.0435093	1
75 mg/kg vs 0 mg/kg	Oscillibacter	-0.613774	0.342374	-1.7927	0.0787288	1
75 mg/kg vs 0 mg/kg	Globicatella	-0.269427	0.287109	-0.938412	0.35229	1
75 mg/kg vs 0 mg/kg	Desulfovibrio	-1.03574	0.729759	-1.4193	0.161667	1
75 mg/kg vs 0 mg/kg	Cerasicoccus	-0.667941	0.397955	-1.67843	0.0991505	1
75 mg/kg vs 0 mg/kg	Eisenbergiella	-0.888986	0.541907	-1.64048	0.106828	1
75 mg/kg vs 0 mg/kg	Lachnoclostridium	-0.791801	0.32883	-2.40793	0.0195554	1
75 mg/kg vs 0 mg/kg	Parvimonas	1.7236	0.545073	3.16214	0.00259102	1
75 mg/kg vs 0 mg/kg	UCG-009	-0.42241	0.18204	-2.32042	0.0241991	1
75 mg/kg vs 0 mg/kg	NK4A214 group	-0.775686	0.437008	-1.77499	0.081642	1
75 mg/kg vs 0 mg/kg	Marvinbryantia	-0.218391	0.275554	-0.792555	0.431571	1
75 mg/kg vs 0 mg/kg	Moraxella	0.285625	0.384564	0.742723	0.460929	1
75 mg/kg vs 0 mg/kg	Sharpea	-0.363663	0.681418	-0.533686	0.59579	1
75 mg/kg vs 0 mg/kg	Fastidiosipila	1.01283	0.585437	1.73005	0.0894414	1
75 mg/kg vs 0 mg/kg	Bilophila	0.564219	0.297553	1.8962	0.0633908	1
75 mg/kg vs 0 mg/kg	[Clostridium] innocuum group	-0.682234	0.466639	-1.46202	0.149641	1
75 mg/kg vs 0 mg/kg	Parasutterella	-0.360449	0.435218	-0.828202	0.41127	1
75 mg/kg vs 0 mg/kg	Rothia	1.4489	0.437019	3.31542	0.001656	1
75 mg/kg vs 0 mg/kg	Sutterella	-0.0626794	0.643422	-0.0974157	0.922764	1
75 mg/kg vs 0 mg/kg	Monoglobus	-0.417171	0.355385	-1.17386	0.2457	1
75 mg/kg vs 0 mg/kg	Prevotella	-2.03649	0.740139	-2.7515	0.00810168	1
75 mg/kg vs 0 mg/kg	Salinicoccus	0.443295	0.389741	1.13741	0.260483	1
75 mg/kg vs 0 mg/kg	Shuttleworthia	-0.176466	0.36683	-0.481056	0.632457	1
75 mg/kg vs 0 mg/kg	Saccharofermentans	-2.24516	0.752609	-2.98317	0.0043055	1
75 mg/kg vs 0 mg/kg	Flavonifractor	-0.587417	0.465488	-1.26194	0.212497	1
75 mg/kg vs 0 mg/kg	Succinivibrio	-1.70637	0.672523	-2.53726	0.0141506	1
75 mg/kg vs 0 mg/kg	Mogibacterium	-2.04439	0.758472	-2.6954	0.00939948	1
75 mg/kg vs 0 mg/kg	Enorma	-0.594862	0.498356	-1.19365	0.237931	1
75 mg/kg vs 0 mg/kg	Burkholderia-Caballeronia-Paraburkholderia	0.830182	0.420315	1.97514	0.0534706	1
75 mg/kg vs 0 mg/kg	Parabacteroides	-1.72149	0.543208	-3.16913	0.00253932	1
75 mg/kg vs 0 mg/kg	Oribacterium	-0.961118	0.620526	-1.54888	0.127363	1
75 mg/kg vs 0 mg/kg	Gemella	1.13148	0.574575	1.96924	0.0541628	1
75 mg/kg vs 0 mg/kg	Merdibacter	-0.646164	0.439378	-1.47063	0.147302	1
75 mg/kg vs 0 mg/kg	Moryella	-1.96893	0.601461	-3.27358	0.00187335	1
75 mg/kg vs 0 mg/kg	Mycobacterium	0.874544	0.430618	2.0309	0.0472942	1
75 mg/kg vs 0 mg/kg	Erysipelotrichaceae UCG-009	-1.30355	0.732982	-1.77841	0.0810721	1
75 mg/kg vs 0 mg/kg	Proteus	-1.10125	0.530551	-2.07568	0.0427914	1
75 mg/kg vs 0 mg/kg	DTU089	-0.557176	0.55091	-1.01137	0.316432	1
75 mg/kg vs 0 mg/kg	Anaeroplasma	0.341515	0.392598	0.869886	0.388285	1
75 mg/kg vs 0 mg/kg	Yaniella	0.526333	0.35839	1.4686	0.147851	1
75 mg/kg vs 0 mg/kg	CHKCI002	-0.685406	0.383589	-1.78683	0.0796851	1
75 mg/kg vs 0 mg/kg	Family XIII UCG-001	-0.514029	0.414994	-1.23864	0.220936	1
75 mg/kg vs 0 mg/kg	Aerococcus	0.379707	0.398244	0.953453	0.344689	1
75 mg/kg vs 0 mg/kg	Peptostreptococcus	1.26597	0.523612	2.41776	0.0190872	1
75 mg/kg vs 0 mg/kg	Pseudobutyrivibrio	-1.73553	0.734057	-2.3643	0.0217599	1
75 mg/kg vs 0 mg/kg	Family XIII AD3011 group	-1.36935	0.708688	-1.93223	0.0586839	1
75 mg/kg vs 0 mg/kg	[Eubacterium] nodatum group	-0.426877	0.615148	-0.693941	0.49075	1
75 mg/kg vs 0 mg/kg	Catenibacillus	-0.429721	0.425318	-1.01035	0.316916	1
75 mg/kg vs 0 mg/kg	Alloiococcus	2.20994	0.515237	4.28916	7.63154e-05	0.0614339
75 mg/kg vs 0 mg/kg	Erysipelotrichaceae UCG-002	-0.384174	0.534025	-0.719394	0.475059	1
75 mg/kg vs 0 mg/kg	[Ruminococcus] gauvreauii group	-1.18243	0.700264	-1.68855	0.0971812	1
75 mg/kg vs 0 mg/kg	Prevotella_7	-0.667164	0.656811	-1.01576	0.314357	1
75 mg/kg vs 0 mg/kg	Butyricimonas	-0.658622	0.647486	-1.0172	0.31368	1
75 mg/kg vs 0 mg/kg	Paraprevotella	-0.134939	0.415156	-0.325031	0.746437	1
75 mg/kg vs 0 mg/kg	Acetitomaculum	-1.20046	0.641037	-1.87269	0.066632	1
75 mg/kg vs 0 mg/kg	Murdochiella	0.759403	0.413527	1.83641	0.071909	1
75 mg/kg vs 0 mg/kg	Defluviitaleaceae UCG-011	0.306087	0.46493	0.65835	0.513163	1
75 mg/kg vs 0 mg/kg	Falsiporphyromonas	0.785654	0.429663	1.82854	0.0730986	1
75 mg/kg vs 0 mg/kg	Tuzzerella	-1.10745	0.602776	-1.83725	0.071782	1
75 mg/kg vs 0 mg/kg	Atopostipes	1.19586	0.598392	1.99845	0.0508095	1
75 mg/kg vs 0 mg/kg	Erysipelotrichaceae UCG-003	-0.34695	0.469817	-0.738478	0.463481	1
75 mg/kg vs 0 mg/kg	Succinivibrionaceae UCG-001	-0.327177	0.509056	-0.642712	0.523182	1
75 mg/kg vs 0 mg/kg	Tessaracoccus	0.255674	0.465737	0.548966	0.585334	1
75 mg/kg vs 0 mg/kg	Angelakisella	-1.09476	0.479304	-2.28407	0.0264011	1
75 mg/kg vs 0 mg/kg	Slackia	0.0484642	0.405426	0.119539	0.9053	1
75 mg/kg vs 0 mg/kg	Dialister	-0.220746	0.557446	-0.395995	0.693699	1
75 mg/kg vs 0 mg/kg	Catenisphaera	-0.674273	0.560283	-1.20345	0.23415	1
75 mg/kg vs 0 mg/kg	Brachybacterium	0.844701	0.362771	2.32847	0.0237343	1
75 mg/kg vs 0 mg/kg	DNF00809	-2.3692	0.603651	-3.92479	0.000251879	0.202763
75 mg/kg vs 0 mg/kg	Epulopiscium	-0.857257	0.570581	-1.50243	0.138922	1
75 mg/kg vs 0 mg/kg	Veillonellaceae UCG-001	-0.901136	0.61934	-1.455	0.151568	1
75 mg/kg vs 0 mg/kg	Lachnospiraceae UCG-010	0.752752	0.616157	1.22169	0.227232	1
75 mg/kg vs 0 mg/kg	UCG-008	0.40436	0.528604	0.764958	0.447689	1
75 mg/kg vs 0 mg/kg	Holdemania	-0.254132	0.388638	-0.653903	0.516001	1
75 mg/kg vs 0 mg/kg	UCG-002	-1.19818	0.499742	-2.39759	0.020059	1
75 mg/kg vs 0 mg/kg	Anaerofilum	-0.171131	0.488673	-0.350195	0.72758	1
75 mg/kg vs 0 mg/kg	Veillonella	1.18471	0.480888	2.46358	0.0170355	1
75 mg/kg vs 0 mg/kg	Mycoplasma	0.667088	0.495405	1.34655	0.183855	1
75 mg/kg vs 0 mg/kg	Pseudoflavonifractor	-0.530657	0.566472	-0.936775	0.353123	1
75 mg/kg vs 0 mg/kg	UCG-004	-0.607964	0.500888	-1.21377	0.230216	1
75 mg/kg vs 0 mg/kg	Solobacterium	-0.984696	0.514503	-1.91388	0.0610423	1
75 mg/kg vs 0 mg/kg	[Eubacterium] brachy group	-0.763639	0.434055	-1.75931	0.0842958	1
75 mg/kg vs 0 mg/kg	UCG-001	-0.539845	0.561642	-0.961191	0.340821	1
75 mg/kg vs 0 mg/kg	Ruminococcus	-1.46608	0.616864	-2.37666	0.0211137	1
75 mg/kg vs 0 mg/kg	Syntrophococcus	-1.13582	0.625374	-1.81622	0.0749948	1
75 mg/kg vs 0 mg/kg	S5-A14a	-1.01501	0.554765	-1.82961	0.0729351	1
75 mg/kg vs 0 mg/kg	Trueperella	0.744448	0.299278	2.48748	0.0160465	1
75 mg/kg vs 0 mg/kg	Collinsella	0.0259514	0.502268	0.0516685	0.958987	1
75 mg/kg vs 0 mg/kg	Clostridium sensu stricto 2	0.411877	0.251636	1.6368	0.107598	1
75 mg/kg vs 0 mg/kg	[Ruminococcus] gnavus group	-0.639708	0.318349	-2.00946	0.0495926	1
75 mg/kg vs 0 mg/kg	Aliicoccus	0.439949	0.299453	1.46917	0.147696	1
75 mg/kg vs 0 mg/kg	Cellulosilyticum	-1.54241	0.313687	-4.91703	8.88687e-06	0.00715393
75 mg/kg vs 0 mg/kg	Mucispirillum	0.18229	0.406081	0.448901	0.655333	1
75 mg/kg vs 0 mg/kg	Oceanivirga	0.715375	0.474505	1.50762	0.137589	1
75 mg/kg vs 0 mg/kg	Leucobacter	0.300968	0.295442	1.01871	0.31297	1
75 mg/kg vs 0 mg/kg	U29-B03	-1.32815	0.559476	-2.37391	0.0212562	1
75 mg/kg vs 0 mg/kg	Rikenella	-0.325445	0.41595	-0.782413	0.437454	1
75 mg/kg vs 0 mg/kg	Oscillospira	-0.412377	0.533663	-0.77273	0.443115	1
75 mg/kg vs 0 mg/kg	Ralstonia	-0.447003	0.435171	-1.02719	0.308996	1
75 mg/kg vs 0 mg/kg	Paludicola	-0.29283	0.523037	-0.559865	0.57793	1
75 mg/kg vs 0 mg/kg	Butyrivibrio	-1.60774	0.612167	-2.62631	0.0112593	1
75 mg/kg vs 0 mg/kg	Avibacterium	-0.104635	0.45521	-0.22986	0.819085	1
75 mg/kg vs 0 mg/kg	Schwartzia	-0.236787	0.524892	-0.451117	0.653746	1
75 mg/kg vs 0 mg/kg	Caulobacter	-0.537292	0.41333	-1.29991	0.199257	1
75 mg/kg vs 0 mg/kg	Synergistes	-0.431809	0.423131	-1.02051	0.312123	1
75 mg/kg vs 0 mg/kg	Roseburia	-0.70873	0.401517	-1.76513	0.0833031	1
75 mg/kg vs 0 mg/kg	Psychrobacter	0.911718	0.553813	1.64626	0.105629	1
75 mg/kg vs 0 mg/kg	Lachnobacterium	0.227588	0.474982	0.47915	0.633803	1
75 mg/kg vs 0 mg/kg	Frisingicoccus	-0.582443	0.453273	-1.28497	0.20439	1
75 mg/kg vs 0 mg/kg	Prevotellaceae UCG-004	-0.731278	0.525189	-1.39241	0.169613	1
75 mg/kg vs 0 mg/kg	Anaerostipes	0.92521	0.372573	2.4833	0.0162157	1
75 mg/kg vs 0 mg/kg	Lachnospiraceae UCG-001	-1.5983	0.552227	-2.89428	0.00550644	1
75 mg/kg vs 0 mg/kg	Catonella	-0.505784	0.425626	-1.18833	0.240001	1
75 mg/kg vs 0 mg/kg	[Anaerorhabdus] furcosa group	-0.884587	0.492344	-1.79668	0.0780852	1
75 mg/kg vs 0 mg/kg	[Eubacterium] ventriosum group	0.237069	0.428345	0.553453	0.582281	1
75 mg/kg vs 0 mg/kg	SP3-e08	-0.986589	0.508498	-1.9402	0.0576835	1
75 mg/kg vs 0 mg/kg	Prevotellaceae UCG-001	0.140023	0.44306	0.316035	0.753217	1
75 mg/kg vs 0 mg/kg	Jeotgalibaca	0.37009	0.254918	1.4518	0.152451	1
75 mg/kg vs 0 mg/kg	Caproiciproducens	0.187732	0.355629	0.527887	0.599781	1
75 mg/kg vs 0 mg/kg	Prevotellaceae NK3B31 group	-1.0373	0.473582	-2.19033	0.0329215	1
75 mg/kg vs 0 mg/kg	Coprococcus	-0.509233	0.519042	-0.981102	0.331	1
75 mg/kg vs 0 mg/kg	Succinatimonas	-0.38022	0.41643	-0.913045	0.365354	1
75 mg/kg vs 0 mg/kg	Halomonas	0.341685	0.237973	1.43582	0.15693	1
75 mg/kg vs 0 mg/kg	Dielma	-0.123971	0.400498	-0.309542	0.758123	1
75 mg/kg vs 0 mg/kg	Prevotellaceae YAB2003 group	-0.787603	0.453952	-1.73499	0.0885545	1
75 mg/kg vs 0 mg/kg	Atopobium	-1.19443	0.509521	-2.34423	0.0228471	1
75 mg/kg vs 0 mg/kg	Selenomonas	0.151305	0.478379	0.316287	0.753027	1
75 mg/kg vs 0 mg/kg	FD2005	-0.759034	0.451933	-1.67953	0.0989352	1
75 mg/kg vs 0 mg/kg	Glutamicibacter	-0.730325	0.419082	-1.74268	0.0871894	1
75 mg/kg vs 0 mg/kg	Macrococcus	0.256961	0.488789	0.525708	0.601284	1
75 mg/kg vs 0 mg/kg	Faecalitalea	0.115051	0.4523	0.25437	0.800194	1
75 mg/kg vs 0 mg/kg	Howardella	-1.29518	0.518326	-2.49878	0.0155969	1
75 mg/kg vs 0 mg/kg	Pseudoramibacter	-0.37153	0.468559	-0.792921	0.431359	1
75 mg/kg vs 0 mg/kg	CAG-352	-0.654823	0.50587	-1.29445	0.201122	1
75 mg/kg vs 0 mg/kg	Tyzzerella	-1.32483	0.40533	-3.26853	0.00190133	1
75 mg/kg vs 0 mg/kg	Candidatus Soleaferrea	0.785225	0.444576	1.76623	0.0831159	1
75 mg/kg vs 0 mg/kg	Cutibacterium	0.584806	0.303012	1.92997	0.0589697	1
75 mg/kg vs 0 mg/kg	Erysipelotrichaceae UCG-007	-0.631379	0.43117	-1.46434	0.149008	1
75 mg/kg vs 0 mg/kg	Filifactor	0.938292	0.36424	2.57602	0.0128179	1
75 mg/kg vs 0 mg/kg	Anaerococcus	0.20497	0.201206	1.01871	0.31297	1
75 mg/kg vs 0 mg/kg	Lawsonella	0.419996	0.286881	1.46401	0.149098	1
75 mg/kg vs 0 mg/kg	Ureaplasma	0.578651	0.31515	1.83611	0.071953	1
75 mg/kg vs 0 mg/kg	Helicobacter	-0.126263	0.417123	-0.3027	0.763303	1
75 mg/kg vs 0 mg/kg	Prevotellaceae UCG-003	-0.915019	0.489756	-1.86832	0.0672501	1
75 mg/kg vs 0 mg/kg	Lachnospiraceae NC2004 group	0.317242	0.370677	0.855844	0.395937	1
75 mg/kg vs 0 mg/kg	Eubacterium	-1.0286	0.401652	-2.56092	0.0133231	1
75 mg/kg vs 0 mg/kg	Flaviflexus	0.248499	0.467181	0.531912	0.59701	1
75 mg/kg vs 0 mg/kg	Sphaerochaeta	-0.666671	0.444607	-1.49946	0.139687	1
75 mg/kg vs 0 mg/kg	Kaistia	0.385508	0.263635	1.46228	0.14957	1
75 mg/kg vs 0 mg/kg	Aerosphaera	0.426222	0.237982	1.79098	0.0790077	1
75 mg/kg vs 0 mg/kg	Nitrospirillum	0.390237	0.2657	1.46871	0.147822	1
75 mg/kg vs 0 mg/kg	Tissierella	0.611926	0.439698	1.39169	0.169829	1
75 mg/kg vs 0 mg/kg	Dietzia	0.323652	0.221418	1.46172	0.149721	1
75 mg/kg vs 0 mg/kg	Lachnospiraceae AC2044 group	-0.645494	0.407863	-1.58262	0.119457	1
75 mg/kg vs 0 mg/kg	Nocardiopsis	0.17129	0.168145	1.01871	0.31297	1
75 mg/kg vs 0 mg/kg	[Eubacterium] ruminantium group	-0.262413	0.428186	-0.612847	0.542598	1
75 mg/kg vs 0 mg/kg	CHKCI001	-0.16298	0.230742	-0.706331	0.483076	1
75 mg/kg vs 0 mg/kg	Limnohabitans	0.380009	0.259771	1.46286	0.149411	1
75 mg/kg vs 0 mg/kg	Elusimicrobium	-0.466857	0.35334	-1.32127	0.192087	1
75 mg/kg vs 0 mg/kg	Coriobacteriaceae UCG-002	-0.480155	0.32261	-1.48835	0.142586	1
75 mg/kg vs 0 mg/kg	Bogoriella	0.267024	0.182884	1.46007	0.150174	1
75 mg/kg vs 0 mg/kg	Kocuria	-0.470279	0.354656	-1.32601	0.190522	1
75 mg/kg vs 0 mg/kg	Anaerofustis	0.0667084	0.321247	0.207654	0.836295	1
75 mg/kg vs 0 mg/kg	Methylobacterium-Methylorubrum	0.480452	0.278305	1.72635	0.0901097	1
75 mg/kg vs 0 mg/kg	Alkalibacterium	0.34176	0.232766	1.46825	0.147946	1
75 mg/kg vs 0 mg/kg	Anaerovorax	-0.511222	0.388075	-1.31733	0.193395	1
75 mg/kg vs 0 mg/kg	Klebsiella	0.382578	0.260816	1.46685	0.148326	1
75 mg/kg vs 0 mg/kg	Bradyrhizobium	0.598099	0.257136	2.326	0.0238759	1
75 mg/kg vs 0 mg/kg	Lysinibacillus	-0.263813	0.18649	-1.41462	0.163027	1
75 mg/kg vs 0 mg/kg	Candidatus Saccharimonas	-0.690023	0.374319	-1.84341	0.0708639	1
75 mg/kg vs 0 mg/kg	Odoribacter	-0.474365	0.367072	-1.29229	0.201862	1
75 mg/kg vs 0 mg/kg	Treponema	-0.0928693	0.373239	-0.24882	0.804462	1
75 mg/kg vs 0 mg/kg	Anaerovibrio	0.0374364	0.263201	0.142235	0.887434	1
75 mg/kg vs 0 mg/kg	Enteractinococcus	0.319849	0.219674	1.45602	0.151286	1
75 mg/kg vs 0 mg/kg	Bergeyella	0.145889	0.14321	1.01871	0.31297	1
75 mg/kg vs 0 mg/kg	Prevotellaceae Ga6A1 group	-0.265289	0.363095	-0.730634	0.46822	1
75 mg/kg vs 0 mg/kg	Pyramidobacter	-0.0838519	0.316982	-0.264532	0.792396	1
75 mg/kg vs 0 mg/kg	Enterorhabdus	-0.961216	0.381987	-2.51636	0.0149206	1
75 mg/kg vs 0 mg/kg	Acidaminococcus	-0.293213	0.207328	-1.41424	0.163138	1
75 mg/kg vs 0 mg/kg	[Eubacterium] cellulosolvens group	0.1364	0.36792	0.370732	0.712315	1
75 mg/kg vs 0 mg/kg	Papillibacter	0.260789	0.329355	0.791817	0.431997	1
75 mg/kg vs 0 mg/kg	Anaerotruncus	0.334068	0.255101	1.30956	0.195995	1
75 mg/kg vs 0 mg/kg	Fretibacterium	-0.752737	0.288651	-2.60778	0.0118124	1
75 mg/kg vs 0 mg/kg	[Eubacterium] saphenum group	-0.271753	0.32384	-0.839158	0.40515	1
75 mg/kg vs 0 mg/kg	Anaerostignum	-0.2551	0.234616	-1.08731	0.281821	1
75 mg/kg vs 0 mg/kg	Lachnospira	-0.261006	0.292416	-0.892586	0.376114	1
75 mg/kg vs 0 mg/kg	Haemophilus	0.217126	0.213139	1.01871	0.31297	1
75 mg/kg vs 0 mg/kg	Pseudogracilibacillus	0.0998221	0.0979891	1.01871	0.31297	1
75 mg/kg vs 0 mg/kg	Lachnospiraceae UCG-002	-0.292709	0.326641	-0.896116	0.374243	1
75 mg/kg vs 0 mg/kg	[Eubacterium] siraeum group	-0.0809385	0.253205	-0.319656	0.750486	1
75 mg/kg vs 0 mg/kg	Arcanobacterium	-0.138559	0.220312	-0.62892	0.532103	1
75 mg/kg vs 0 mg/kg	Lachnospiraceae FCS020 group	0.284262	0.154913	1.83498	0.072123	1
75 mg/kg vs 0 mg/kg	V9D2013 group	0.0226735	0.170629	0.132882	0.89479	1
75 mg/kg vs 0 mg/kg	Lachnospiraceae UCG-008	-0.477756	0.280061	-1.7059	0.0938809	1
75 mg/kg vs 0 mg/kg	Erysipelotrichaceae UCG-008	-0.325355	0.229264	-1.41913	0.161717	1
75 mg/kg vs 0 mg/kg	Millisia	0.114557	0.112453	1.01871	0.31297	1
Metformin-treated hens: 60 vs 40 weeks	Lactobacillus	0.133197	0.106919	1.24577	0.21813	1
Metformin-treated hens: 60 vs 40 weeks	Ligilactobacillus	0.471216	0.117645	4.0054	0.00018745	0.150897
Metformin-treated hens: 60 vs 40 weeks	Romboutsia	0.189842	0.121637	1.56073	0.124325	1
Metformin-treated hens: 60 vs 40 weeks	Limosilactobacillus	-0.373918	0.14595	-2.56196	0.0131782	1
Metformin-treated hens: 60 vs 40 weeks	Herbaspirillum	-1.18549	1.04198	-1.13773	0.260167	1
Metformin-treated hens: 60 vs 40 weeks	Corynebacterium	0.232433	0.210404	1.1047	0.274099	1
Metformin-treated hens: 60 vs 40 weeks	Peptoniphilus	0.424142	0.172803	2.45448	0.0173015	1
Metformin-treated hens: 60 vs 40 weeks	Actinomyces	0.392846	0.200521	1.95912	0.0551754	1
Metformin-treated hens: 60 vs 40 weeks	Gallibacterium	0.298603	0.306417	0.974498	0.334076	1
Metformin-treated hens: 60 vs 40 weeks	HT002	0.15424	0.0942424	1.63663	0.107418	1
Metformin-treated hens: 60 vs 40 weeks	Bacteroides	-0.333061	0.330005	-1.00926	0.317269	1
Metformin-treated hens: 60 vs 40 weeks	Aeriscardovia	-0.411667	0.182857	-2.2513	0.0283824	1
Metformin-treated hens: 60 vs 40 weeks	[Ruminococcus] torques group	-0.292013	0.161315	-1.8102	0.0757294	1
Metformin-treated hens: 60 vs 40 weeks	Turicibacter	-0.0699445	0.161491	-0.433116	0.666625	1
Metformin-treated hens: 60 vs 40 weeks	Escherichia-Shigella	-0.330874	0.358982	-0.921701	0.36071	1
Metformin-treated hens: 60 vs 40 weeks	Enterococcus	-0.444112	0.189338	-2.3456	0.0226306	1
Metformin-treated hens: 60 vs 40 weeks	Helcococcus	0.505307	0.273307	1.84886	0.0698551	1
Metformin-treated hens: 60 vs 40 weeks	Gallicola	0.876432	0.305427	2.86953	0.00582214	1
Metformin-treated hens: 60 vs 40 weeks	Streptococcus	-0.175396	0.250622	-0.699844	0.486974	1
Metformin-treated hens: 60 vs 40 weeks	Blautia	-0.076282	0.158064	-0.482601	0.631294	1
Metformin-treated hens: 60 vs 40 weeks	Erysipelatoclostridium	-0.0949761	0.149816	-0.633953	0.528739	1
Metformin-treated hens: 60 vs 40 weeks	W5053	0.634366	0.295513	2.14666	0.0362464	1
Metformin-treated hens: 60 vs 40 weeks	Clostridium sensu stricto 1	-0.190877	0.247789	-0.770321	0.444406	1
Metformin-treated hens: 60 vs 40 weeks	Bacillus	-0.352277	0.80791	-0.436035	0.664518	1
Metformin-treated hens: 60 vs 40 weeks	Staphylococcus	-0.921306	0.827512	-1.11334	0.270403	1
Metformin-treated hens: 60 vs 40 weeks	Listeria	-0.568395	0.796904	-0.713254	0.478704	1
Metformin-treated hens: 60 vs 40 weeks	Brevibacterium	0.123032	0.245854	0.500428	0.618771	1
Metformin-treated hens: 60 vs 40 weeks	Peptococcus	-0.242881	0.18573	-1.30771	0.196411	1
Metformin-treated hens: 60 vs 40 weeks	Salmonella	-0.698962	0.791081	-0.883552	0.380784	1
Metformin-treated hens: 60 vs 40 weeks	Subdoligranulum	-0.107702	0.200695	-0.536644	0.593678	1
Metformin-treated hens: 60 vs 40 weeks	Faecalibacterium	0.155338	0.248914	0.62406	0.535168	1
Metformin-treated hens: 60 vs 40 weeks	Bifidobacterium	-0.145345	0.27484	-0.528834	0.599048	1
Metformin-treated hens: 60 vs 40 weeks	Alistipes	-0.372943	0.301038	-1.23886	0.220659	1
Metformin-treated hens: 60 vs 40 weeks	Phascolarctobacterium	-0.425238	0.216645	-1.96284	0.0547305	1
Metformin-treated hens: 60 vs 40 weeks	Rikenellaceae RC9 gut group	-0.375651	0.309436	-1.21399	0.22994	1
Metformin-treated hens: 60 vs 40 weeks	CAG-56	-0.346602	0.158829	-2.18223	0.0333813	1
Metformin-treated hens: 60 vs 40 weeks	Dorea	-0.0996286	0.185846	-0.536083	0.594063	1
Metformin-treated hens: 60 vs 40 weeks	Intestinimonas	-0.156111	0.201828	-0.773483	0.442548	1
Metformin-treated hens: 60 vs 40 weeks	UCG-005	-0.207485	0.186703	-1.11131	0.27127	1
Metformin-treated hens: 60 vs 40 weeks	Megamonas	-0.210843	0.230013	-0.916658	0.363324	1
Metformin-treated hens: 60 vs 40 weeks	Incertae Sedis	-0.0783745	0.153886	-0.509303	0.612577	1
Metformin-treated hens: 60 vs 40 weeks	Butyricicoccus	0.00419885	0.257151	0.0163284	0.987032	1
Metformin-treated hens: 60 vs 40 weeks	Succiniclasticum	0.113719	0.663465	0.171402	0.864537	1
Metformin-treated hens: 60 vs 40 weeks	Sellimonas	0.0983357	0.234788	0.418828	0.676973	1
Metformin-treated hens: 60 vs 40 weeks	UCG-007	-0.312724	0.196526	-1.59126	0.117282	1
Metformin-treated hens: 60 vs 40 weeks	[Eubacterium] hallii group	-0.290808	0.267716	-1.08626	0.282103	1
Metformin-treated hens: 60 vs 40 weeks	Varibaculum	0.272361	0.186544	1.46004	0.149969	1
Metformin-treated hens: 60 vs 40 weeks	Terrisporobacter	0.282696	0.386418	0.731582	0.46753	1
Metformin-treated hens: 60 vs 40 weeks	Pseudomonas	-0.520577	0.697439	-0.746412	0.458597	1
Metformin-treated hens: 60 vs 40 weeks	Olsenella	-0.234051	0.379565	-0.616629	0.540023	1
Metformin-treated hens: 60 vs 40 weeks	Colidextribacter	-0.394538	0.303073	-1.30179	0.198413	1
Metformin-treated hens: 60 vs 40 weeks	Faecalicoccus	-0.0024617	0.241705	-0.0101847	0.991911	1
Metformin-treated hens: 60 vs 40 weeks	Jeotgalicoccus	0.968451	0.421105	2.29979	0.0252803	1
Metformin-treated hens: 60 vs 40 weeks	Acinetobacter	0.590211	0.63219	0.933597	0.354592	1
Metformin-treated hens: 60 vs 40 weeks	Christensenellaceae R-7 group	0.283532	0.562874	0.503722	0.616468	1
Metformin-treated hens: 60 vs 40 weeks	Lachnospiraceae XPB1014 group	0.291113	0.540079	0.539019	0.592049	1
Metformin-treated hens: 60 vs 40 weeks	GCA-900066575	-0.433095	0.315174	-1.37414	0.174972	1
Metformin-treated hens: 60 vs 40 weeks	Fournierella	0.557348	0.596191	0.934847	0.353953	1
Metformin-treated hens: 60 vs 40 weeks	Asinibacterium	-0.383136	0.253615	-1.5107	0.136589	1
Metformin-treated hens: 60 vs 40 weeks	Fusobacterium	-0.0689966	0.515422	-0.133864	0.893999	1
Metformin-treated hens: 60 vs 40 weeks	Negativibacillus	-0.225688	0.273339	-0.82567	0.412558	1
Metformin-treated hens: 60 vs 40 weeks	Megasphaera	-0.073694	0.332179	-0.22185	0.825252	1
Metformin-treated hens: 60 vs 40 weeks	Anaerosporobacter	-0.170493	0.390043	-0.437114	0.66374	1
Metformin-treated hens: 60 vs 40 weeks	Porphyromonas	-0.667828	0.517974	-1.28931	0.202687	1
Metformin-treated hens: 60 vs 40 weeks	Pygmaiobacter	-0.284382	0.25452	-1.11733	0.268711	1
Metformin-treated hens: 60 vs 40 weeks	Lachnospiraceae NK3A20 group	0.0473762	0.277457	0.170752	0.865046	1
Metformin-treated hens: 60 vs 40 weeks	Acholeplasma	0.596255	0.553085	1.07805	0.285716	1
Metformin-treated hens: 60 vs 40 weeks	Facklamia	1.5286	0.512636	2.98185	0.00426312	1
Metformin-treated hens: 60 vs 40 weeks	Erysipelotrichaceae UCG-006	0.304976	0.513212	0.594249	0.554782	1
Metformin-treated hens: 60 vs 40 weeks	Candidatus Stoquefichus	-0.134399	0.4182	-0.321374	0.749145	1
Metformin-treated hens: 60 vs 40 weeks	Barnesiella	-0.786085	0.333573	-2.35656	0.0220345	1
Metformin-treated hens: 60 vs 40 weeks	Oscillibacter	0.0763285	0.302471	0.25235	0.801711	1
Metformin-treated hens: 60 vs 40 weeks	Globicatella	0.777579	0.4023	1.93284	0.0584118	1
Metformin-treated hens: 60 vs 40 weeks	Desulfovibrio	-0.3665	0.56795	-0.645303	0.521414	1
Metformin-treated hens: 60 vs 40 weeks	Cerasicoccus	-0.944414	0.321831	-2.9345	0.00486574	1
Metformin-treated hens: 60 vs 40 weeks	Eisenbergiella	-0.324462	0.451303	-0.718945	0.475218	1
Metformin-treated hens: 60 vs 40 weeks	Lachnoclostridium	-0.350258	0.301215	-1.16282	0.249924	1
Metformin-treated hens: 60 vs 40 weeks	Parvimonas	-0.540967	0.438832	-1.23274	0.222915	1
Metformin-treated hens: 60 vs 40 weeks	UCG-009	-0.288698	0.221224	-1.305	0.197325	1
Metformin-treated hens: 60 vs 40 weeks	NK4A214 group	-0.246581	0.357358	-0.690011	0.493088	1
Metformin-treated hens: 60 vs 40 weeks	Marvinbryantia	0.316382	0.246157	1.28528	0.204079	1
Metformin-treated hens: 60 vs 40 weeks	Moraxella	0.425641	0.324105	1.31328	0.194542	1
Metformin-treated hens: 60 vs 40 weeks	Sharpea	0.0853337	0.537977	0.15862	0.87455	1
Metformin-treated hens: 60 vs 40 weeks	Fastidiosipila	-0.171804	0.397923	-0.431752	0.66761	1
Metformin-treated hens: 60 vs 40 weeks	Bilophila	-0.00622365	0.269912	-0.023058	0.981687	1
Metformin-treated hens: 60 vs 40 weeks	[Clostridium] innocuum group	-0.586006	0.467614	-1.25318	0.21544	1
Metformin-treated hens: 60 vs 40 weeks	Parasutterella	-0.653094	0.284264	-2.29749	0.0254205	1
Metformin-treated hens: 60 vs 40 weeks	Rothia	0.51276	0.412001	1.24456	0.21857	1
Metformin-treated hens: 60 vs 40 weeks	Sutterella	-1.07096	0.48239	-2.22011	0.0305512	1
Metformin-treated hens: 60 vs 40 weeks	Monoglobus	-0.443478	0.249364	-1.77844	0.0808591	1
Metformin-treated hens: 60 vs 40 weeks	Prevotella	0.444555	0.400925	1.10882	0.272331	1
Metformin-treated hens: 60 vs 40 weeks	Salinicoccus	-0.489466	0.534553	-0.915655	0.363845	1
Metformin-treated hens: 60 vs 40 weeks	Shuttleworthia	-0.148471	0.308267	-0.481632	0.631978	1
Metformin-treated hens: 60 vs 40 weeks	Saccharofermentans	0.412196	0.497632	0.828315	0.411072	1
Metformin-treated hens: 60 vs 40 weeks	Flavonifractor	-0.214242	0.364596	-0.587615	0.559196	1
Metformin-treated hens: 60 vs 40 weeks	Succinivibrio	0.125816	0.444082	0.283316	0.777998	1
Metformin-treated hens: 60 vs 40 weeks	Mogibacterium	0.398944	0.505777	0.788775	0.43363	1
Metformin-treated hens: 60 vs 40 weeks	Enorma	-0.265626	0.345018	-0.769891	0.444659	1
Metformin-treated hens: 60 vs 40 weeks	Burkholderia-Caballeronia-Paraburkholderia	-0.691062	0.379351	-1.8217	0.0739407	1
Metformin-treated hens: 60 vs 40 weeks	Parabacteroides	-0.558621	0.480144	-1.16345	0.249672	1
Metformin-treated hens: 60 vs 40 weeks	Oribacterium	-0.0844606	0.367885	-0.229584	0.819267	1
Metformin-treated hens: 60 vs 40 weeks	Gemella	0.179071	0.452363	0.395856	0.693743	1
Metformin-treated hens: 60 vs 40 weeks	Merdibacter	-0.338516	0.389711	-0.868634	0.388822	1
Metformin-treated hens: 60 vs 40 weeks	Moryella	0.367734	0.436384	0.842686	0.403054	1
Metformin-treated hens: 60 vs 40 weeks	Mycobacterium	-0.580459	0.396144	-1.46527	0.14854	1
Metformin-treated hens: 60 vs 40 weeks	Erysipelotrichaceae UCG-009	0.36537	0.494564	0.738771	0.463187	1
Metformin-treated hens: 60 vs 40 weeks	Proteus	1.29853	0.428908	3.02753	0.00374826	1
Metformin-treated hens: 60 vs 40 weeks	DTU089	0.766257	0.430902	1.77826	0.0808885	1
Metformin-treated hens: 60 vs 40 weeks	Anaeroplasma	0.317047	0.334558	0.947659	0.347448	1
Metformin-treated hens: 60 vs 40 weeks	Yaniella	-0.386015	0.507236	-0.761017	0.449897	1
Metformin-treated hens: 60 vs 40 weeks	CHKCI002	-0.308648	0.26102	-1.18247	0.242107	1
Metformin-treated hens: 60 vs 40 weeks	Family XIII UCG-001	-0.206263	0.288593	-0.714717	0.477807	1
Metformin-treated hens: 60 vs 40 weeks	Aerococcus	0.282891	0.362194	0.781047	0.438124	1
Metformin-treated hens: 60 vs 40 weeks	Peptostreptococcus	-0.42361	0.416417	-1.01727	0.313478	1
Metformin-treated hens: 60 vs 40 weeks	Pseudobutyrivibrio	0.501807	0.43832	1.14484	0.257231	1
Metformin-treated hens: 60 vs 40 weeks	Family XIII AD3011 group	0.0784886	0.453032	0.173252	0.86309	1
Metformin-treated hens: 60 vs 40 weeks	[Eubacterium] nodatum group	0.562999	0.374899	1.50173	0.138886	1
Metformin-treated hens: 60 vs 40 weeks	Catenibacillus	-0.685033	0.400518	-1.71037	0.0928339	1
Metformin-treated hens: 60 vs 40 weeks	Alloiococcus	0.152186	0.581729	0.26161	0.794599	1
Metformin-treated hens: 60 vs 40 weeks	Erysipelotrichaceae UCG-002	-0.00819278	0.255341	-0.0320856	0.97452	1
Metformin-treated hens: 60 vs 40 weeks	[Ruminococcus] gauvreauii group	-0.322358	0.336353	-0.958393	0.342059	1
Metformin-treated hens: 60 vs 40 weeks	Prevotella_7	0.356937	0.382378	0.933467	0.354659	1
Metformin-treated hens: 60 vs 40 weeks	Butyricimonas	-0.945524	0.445354	-2.12308	0.0382617	1
Metformin-treated hens: 60 vs 40 weeks	Paraprevotella	-0.525554	0.360922	-1.45614	0.151039	1
Metformin-treated hens: 60 vs 40 weeks	Acetitomaculum	0.150341	0.452084	0.332551	0.740738	1
Metformin-treated hens: 60 vs 40 weeks	Murdochiella	-0.331428	0.434214	-0.763283	0.448556	1
Metformin-treated hens: 60 vs 40 weeks	Defluviitaleaceae UCG-011	-0.54974	0.358111	-1.53511	0.13049	1
Metformin-treated hens: 60 vs 40 weeks	Falsiporphyromonas	-0.462057	0.311088	-1.48529	0.143176	1
Metformin-treated hens: 60 vs 40 weeks	Tuzzerella	-0.137923	0.516943	-0.266805	0.790617	1
Metformin-treated hens: 60 vs 40 weeks	Atopostipes	1.10342	0.508514	2.1699	0.0343515	1
Metformin-treated hens: 60 vs 40 weeks	Erysipelotrichaceae UCG-003	-0.591357	0.399891	-1.4788	0.1449	1
Metformin-treated hens: 60 vs 40 weeks	Succinivibrionaceae UCG-001	-0.0620018	0.435891	-0.142241	0.887409	1
Metformin-treated hens: 60 vs 40 weeks	Tessaracoccus	0.627186	0.427398	1.46745	0.147948	1
Metformin-treated hens: 60 vs 40 weeks	Angelakisella	-0.602003	0.386039	-1.55943	0.12463	1
Metformin-treated hens: 60 vs 40 weeks	Slackia	-0.223581	0.319081	-0.700702	0.486443	1
Metformin-treated hens: 60 vs 40 weeks	Dialister	0.34595	0.364174	0.949958	0.34629	1
Metformin-treated hens: 60 vs 40 weeks	Catenisphaera	0.129691	0.335878	0.386125	0.700893	1
Metformin-treated hens: 60 vs 40 weeks	Brachybacterium	-0.685605	0.478215	-1.43368	0.157326	1
Metformin-treated hens: 60 vs 40 weeks	DNF00809	0.394854	0.441184	0.894986	0.374695	1
Metformin-treated hens: 60 vs 40 weeks	Epulopiscium	0.239534	0.487745	0.491106	0.625306	1
Metformin-treated hens: 60 vs 40 weeks	Veillonellaceae UCG-001	0.289998	0.404881	0.716254	0.476865	1
Metformin-treated hens: 60 vs 40 weeks	Lachnospiraceae UCG-010	-2.15681	0.463738	-4.65093	2.11665e-05	0.017039
Metformin-treated hens: 60 vs 40 weeks	UCG-008	-0.0501887	0.489073	-0.10262	0.918638	1
Metformin-treated hens: 60 vs 40 weeks	Holdemania	-0.686062	0.261676	-2.6218	0.0112907	1
Metformin-treated hens: 60 vs 40 weeks	UCG-002	-0.742681	0.423701	-1.75284	0.0852015	1
Metformin-treated hens: 60 vs 40 weeks	Anaerofilum	-0.329672	0.452043	-0.729292	0.468918	1
Metformin-treated hens: 60 vs 40 weeks	Veillonella	-0.471401	0.396725	-1.18823	0.239847	1
Metformin-treated hens: 60 vs 40 weeks	Mycoplasma	0.0747464	0.33554	0.222764	0.824544	1
Metformin-treated hens: 60 vs 40 weeks	Pseudoflavonifractor	-1.53122	0.463591	-3.30295	0.00168592	1
Metformin-treated hens: 60 vs 40 weeks	UCG-004	0.0957189	0.0907152	1.05516	0.295966	1
Metformin-treated hens: 60 vs 40 weeks	Solobacterium	-0.160446	0.273831	-0.585931	0.560319	1
Metformin-treated hens: 60 vs 40 weeks	[Eubacterium] brachy group	-0.392386	0.313105	-1.25321	0.215431	1
Metformin-treated hens: 60 vs 40 weeks	UCG-001	0.188451	0.398821	0.472522	0.638424	1
Metformin-treated hens: 60 vs 40 weeks	Ruminococcus	0.295188	0.377224	0.782527	0.437261	1
Metformin-treated hens: 60 vs 40 weeks	Syntrophococcus	0.192662	0.331412	0.581335	0.563389	1
Metformin-treated hens: 60 vs 40 weeks	S5-A14a	-1.11968	0.426996	-2.62223	0.011278	1
Metformin-treated hens: 60 vs 40 weeks	Trueperella	0.200694	0.454375	0.441692	0.660444	1
Metformin-treated hens: 60 vs 40 weeks	Collinsella	-0.30581	0.452844	-0.67531	0.502308	1
Metformin-treated hens: 60 vs 40 weeks	Clostridium sensu stricto 2	0.386819	0.415551	0.930859	0.355995	1
Metformin-treated hens: 60 vs 40 weeks	[Ruminococcus] gnavus group	-0.235796	0.501997	-0.469715	0.640416	1
Metformin-treated hens: 60 vs 40 weeks	Aliicoccus	-0.563663	0.411467	-1.36989	0.176289	1
Metformin-treated hens: 60 vs 40 weeks	Cellulosilyticum	-0.501479	0.322047	-1.55716	0.125169	1
Metformin-treated hens: 60 vs 40 weeks	Mucispirillum	-0.767695	0.353707	-2.17043	0.0343093	1
Metformin-treated hens: 60 vs 40 weeks	Oceanivirga	0.0256355	0.331136	0.0774168	0.938573	1
Metformin-treated hens: 60 vs 40 weeks	Leucobacter	0.27723	0.262738	1.05516	0.295966	1
Metformin-treated hens: 60 vs 40 weeks	U29-B03	0.47938	0.290135	1.65227	0.104179	1
Metformin-treated hens: 60 vs 40 weeks	Rikenella	-1.10337	0.341559	-3.23039	0.00208861	1
Metformin-treated hens: 60 vs 40 weeks	Oscillospira	-0.589184	0.434701	-1.35538	0.180837	1
Metformin-treated hens: 60 vs 40 weeks	Ralstonia	0.268156	0.373871	0.717241	0.47626	1
Metformin-treated hens: 60 vs 40 weeks	Paludicola	-0.560907	0.398707	-1.40681	0.165108	1
Metformin-treated hens: 60 vs 40 weeks	Butyrivibrio	0.0516236	0.27932	0.184819	0.854051	1
Metformin-treated hens: 60 vs 40 weeks	Avibacterium	0.740732	0.41465	1.7864	0.0795461	1
Metformin-treated hens: 60 vs 40 weeks	Schwartzia	0.637051	0.339342	1.87731	0.0657828	1
Metformin-treated hens: 60 vs 40 weeks	Caulobacter	0.235801	0.365588	0.64499	0.521615	1
Metformin-treated hens: 60 vs 40 weeks	Synergistes	-0.103857	0.356346	-0.291451	0.771803	1
Metformin-treated hens: 60 vs 40 weeks	Psychrobacter	0.994491	0.367714	2.70452	0.00908625	1
Metformin-treated hens: 60 vs 40 weeks	Lachnobacterium	0.733485	0.292318	2.5092	0.0150756	1
Metformin-treated hens: 60 vs 40 weeks	Frisingicoccus	-0.752346	0.386847	-1.94482	0.0569171	1
Metformin-treated hens: 60 vs 40 weeks	Prevotellaceae UCG-004	0.232305	0.296357	0.783871	0.436479	1
Metformin-treated hens: 60 vs 40 weeks	Anaerostipes	-0.0603635	0.403411	-0.149633	0.881602	1
Metformin-treated hens: 60 vs 40 weeks	Lachnospiraceae UCG-001	0.342644	0.292299	1.17224	0.246154	1
Metformin-treated hens: 60 vs 40 weeks	Catonella	0.0122691	0.258738	0.0474189	0.962351	1
Metformin-treated hens: 60 vs 40 weeks	[Anaerorhabdus] furcosa group	0.126876	0.322753	0.393106	0.695761	1
Metformin-treated hens: 60 vs 40 weeks	[Eubacterium] ventriosum group	-0.574567	0.420843	-1.36528	0.177725	1
Metformin-treated hens: 60 vs 40 weeks	SP3-e08	-0.0810183	0.288836	-0.2805	0.780147	1
Metformin-treated hens: 60 vs 40 weeks	Prevotellaceae UCG-001	0.277482	0.383389	0.723761	0.47228	1
Metformin-treated hens: 60 vs 40 weeks	Jeotgalibaca	-0.641337	0.35913	-1.7858	0.0796443	1
Metformin-treated hens: 60 vs 40 weeks	Caproiciproducens	-0.081623	0.356425	-0.229005	0.819714	1
Metformin-treated hens: 60 vs 40 weeks	Prevotellaceae NK3B31 group	-0.424099	0.346373	-1.2244	0.22602	1
Metformin-treated hens: 60 vs 40 weeks	Coprococcus	-0.0116252	0.340763	-0.0341153	0.972909	1
Metformin-treated hens: 60 vs 40 weeks	Succinatimonas	-0.572803	0.272498	-2.10205	0.0401421	1
Metformin-treated hens: 60 vs 40 weeks	Halomonas	-0.490723	0.345092	-1.42201	0.160671	1
Metformin-treated hens: 60 vs 40 weeks	Dielma	-0.603299	0.30706	-1.96476	0.0545017	1
Metformin-treated hens: 60 vs 40 weeks	Prevotellaceae YAB2003 group	0.0918336	0.294498	0.311831	0.756348	1
Metformin-treated hens: 60 vs 40 weeks	Atopobium	0.300891	0.288477	1.04303	0.301496	1
Metformin-treated hens: 60 vs 40 weeks	Selenomonas	0.808499	0.284825	2.83858	0.00633654	1
Metformin-treated hens: 60 vs 40 weeks	FD2005	0.201001	0.214601	0.936627	0.353045	1
Metformin-treated hens: 60 vs 40 weeks	Glutamicibacter	0.291077	0.396033	0.73498	0.465474	1
Metformin-treated hens: 60 vs 40 weeks	Macrococcus	-0.138915	0.347177	-0.400128	0.690612	1
Metformin-treated hens: 60 vs 40 weeks	Faecalitalea	-0.503604	0.387301	-1.30029	0.198924	1
Metformin-treated hens: 60 vs 40 weeks	Howardella	0.150322	0.262786	0.572031	0.569632	1
Metformin-treated hens: 60 vs 40 weeks	Pseudoramibacter	0.174828	0.251509	0.695118	0.489908	1
Metformin-treated hens: 60 vs 40 weeks	CAG-352	0.00742634	0.188861	0.0393217	0.968776	1
Metformin-treated hens: 60 vs 40 weeks	Tyzzerella	0.491983	0.332433	1.47995	0.144594	1
Metformin-treated hens: 60 vs 40 weeks	Candidatus Soleaferrea	-0.0517934	0.329641	-0.157121	0.875725	1
Metformin-treated hens: 60 vs 40 weeks	Cutibacterium	-0.382092	0.273754	-1.39575	0.1684	1
Metformin-treated hens: 60 vs 40 weeks	Erysipelotrichaceae UCG-007	-0.0119272	0.281266	-0.0424053	0.966329	1
Metformin-treated hens: 60 vs 40 weeks	Filifactor	-0.275494	0.315367	-0.873566	0.386153	1
Metformin-treated hens: 60 vs 40 weeks	Anaerococcus	-0.323131	0.286199	-1.12904	0.26378	1
Metformin-treated hens: 60 vs 40 weeks	Lawsonella	-0.335267	0.246869	-1.35808	0.179984	1
Metformin-treated hens: 60 vs 40 weeks	Ureaplasma	-0.00767282	0.296896	-0.0258435	0.979476	1
Metformin-treated hens: 60 vs 40 weeks	Helicobacter	-0.270998	0.289427	-0.936328	0.353198	1
Metformin-treated hens: 60 vs 40 weeks	Prevotellaceae UCG-003	0.15085	0.193518	0.779518	0.439016	1
Metformin-treated hens: 60 vs 40 weeks	Nosocomiicoccus	-0.235295	0.272217	-0.864365	0.391142	1
Metformin-treated hens: 60 vs 40 weeks	Lachnospiraceae NC2004 group	-0.151782	0.325757	-0.465935	0.643102	1
Metformin-treated hens: 60 vs 40 weeks	Eubacterium	0.308948	0.313569	0.985264	0.328809	1
Metformin-treated hens: 60 vs 40 weeks	Flaviflexus	0.27372	0.323963	0.844911	0.401821	1
Metformin-treated hens: 60 vs 40 weeks	Kaistia	-0.304228	0.224378	-1.35587	0.180681	1
Metformin-treated hens: 60 vs 40 weeks	Aerosphaera	-0.3392	0.295743	-1.14694	0.25637	1
Metformin-treated hens: 60 vs 40 weeks	Nitrospirillum	-0.308484	0.226233	-1.36357	0.178259	1
Metformin-treated hens: 60 vs 40 weeks	Tissierella	0.0685665	0.291174	0.235483	0.814708	1
Metformin-treated hens: 60 vs 40 weeks	Dietzia	-0.230196	0.308635	-0.745852	0.458933	1
Metformin-treated hens: 60 vs 40 weeks	Lachnospiraceae AC2044 group	0.117927	0.111763	1.05516	0.295966	1
Metformin-treated hens: 60 vs 40 weeks	Nocardiopsis	-0.286407	0.275797	-1.03847	0.303595	1
Metformin-treated hens: 60 vs 40 weeks	[Eubacterium] ruminantium group	0.167138	0.239546	0.697728	0.488287	1
Metformin-treated hens: 60 vs 40 weeks	CHKCI001	-0.578595	0.316563	-1.82774	0.0730153	1
Metformin-treated hens: 60 vs 40 weeks	Limnohabitans	-0.299279	0.220619	-1.35654	0.18047	1
Metformin-treated hens: 60 vs 40 weeks	Anoxybacillus	-0.103612	0.27545	-0.376154	0.708249	1
Metformin-treated hens: 60 vs 40 weeks	Elusimicrobium	-0.617689	0.248268	-2.488	0.0159055	1
Metformin-treated hens: 60 vs 40 weeks	Coriobacteriaceae UCG-002	-0.147676	0.267619	-0.551816	0.58331	1
Metformin-treated hens: 60 vs 40 weeks	Bogoriella	-0.455273	0.281572	-1.61689	0.111623	1
Metformin-treated hens: 60 vs 40 weeks	Kocuria	0.128591	0.211664	0.607526	0.546002	1
Metformin-treated hens: 60 vs 40 weeks	Anaerofustis	-0.249448	0.273477	-0.912136	0.365678	1
Metformin-treated hens: 60 vs 40 weeks	Methylobacterium-Methylorubrum	-0.416757	0.218763	-1.90506	0.0620066	1
Metformin-treated hens: 60 vs 40 weeks	Alkalibacterium	-0.365488	0.225399	-1.62152	0.110626	1
Metformin-treated hens: 60 vs 40 weeks	Anaerovorax	0.230971	0.121608	1.8993	0.0627744	1
Metformin-treated hens: 60 vs 40 weeks	Klebsiella	-0.301592	0.221542	-1.36133	0.178961	1
Metformin-treated hens: 60 vs 40 weeks	Bradyrhizobium	-0.429801	0.258641	-1.66177	0.10225	1
Metformin-treated hens: 60 vs 40 weeks	Lysinibacillus	-0.0400793	0.259116	-0.154677	0.877642	1
Metformin-treated hens: 60 vs 40 weeks	Candidatus Saccharimonas	0.259562	0.219059	1.18489	0.241154	1
Metformin-treated hens: 60 vs 40 weeks	Odoribacter	-0.21486	0.215044	-0.999143	0.322101	1
Metformin-treated hens: 60 vs 40 weeks	Treponema	0.406224	0.274765	1.47844	0.144994	1
Metformin-treated hens: 60 vs 40 weeks	Anaerovibrio	0.180779	0.171329	1.05516	0.295966	1
Metformin-treated hens: 60 vs 40 weeks	Enteractinococcus	-0.27998	0.173407	-1.61458	0.112126	1
Metformin-treated hens: 60 vs 40 weeks	Bergeyella	0.227861	0.250457	0.909782	0.366908	1
Metformin-treated hens: 60 vs 40 weeks	Prevotellaceae Ga6A1 group	0.17653	0.154401	1.14332	0.257856	1
Metformin-treated hens: 60 vs 40 weeks	Ignatzschineria	-0.207572	0.218999	-0.947822	0.347366	1
Metformin-treated hens: 60 vs 40 weeks	Pyramidobacter	-0.0299404	0.200189	-0.149561	0.881658	1
Metformin-treated hens: 60 vs 40 weeks	Enterorhabdus	0.129138	0.122388	1.05516	0.295966	1
Metformin-treated hens: 60 vs 40 weeks	Acidaminococcus	-0.0744429	0.078541	-0.947822	0.347366	1
Metformin-treated hens: 60 vs 40 weeks	[Eubacterium] cellulosolvens group	0.376218	0.201983	1.86262	0.0678596	1
Metformin-treated hens: 60 vs 40 weeks	Papillibacter	-0.106856	0.187634	-0.569492	0.571341	1
Metformin-treated hens: 60 vs 40 weeks	Anaerotruncus	-0.098085	0.200228	-0.489867	0.626176	1
Metformin-treated hens: 60 vs 40 weeks	Fretibacterium	-0.181245	0.133367	-1.35899	0.179696	1
Metformin-treated hens: 60 vs 40 weeks	[Eubacterium] saphenum group	0.0398291	0.170232	0.233969	0.815877	1
Metformin-treated hens: 60 vs 40 weeks	Anaerostignum	-0.177625	0.239857	-0.740546	0.462119	1
Metformin-treated hens: 60 vs 40 weeks	Lachnospira	0.0357036	0.201846	0.176885	0.860248	1
Metformin-treated hens: 60 vs 40 weeks	Haemophilus	0.193388	0.183278	1.05516	0.295966	1
Metformin-treated hens: 60 vs 40 weeks	Pseudogracilibacillus	-0.393593	0.201195	-1.95627	0.0555185	1
Metformin-treated hens: 60 vs 40 weeks	Lachnospiraceae UCG-002	0.219874	0.144635	1.5202	0.13419	1
Metformin-treated hens: 60 vs 40 weeks	Mailhella	-0.13251	0.22434	-0.590668	0.557162	1
Metformin-treated hens: 60 vs 40 weeks	[Eubacterium] siraeum group	0.152547	0.144573	1.05516	0.295966	1
Metformin-treated hens: 60 vs 40 weeks	Arcanobacterium	0.328375	0.17283	1.89999	0.0626819	1
Metformin-treated hens: 60 vs 40 weeks	Lachnospiraceae FCS020 group	-0.556903	0.18467	-3.01567	0.00387605	1
Metformin-treated hens: 60 vs 40 weeks	V9D2013 group	-0.0842178	0.163835	-0.514039	0.609284	1
Metformin-treated hens: 60 vs 40 weeks	Lachnospiraceae UCG-008	0.101106	0.0958204	1.05516	0.295966	1
Metformin-treated hens: 60 vs 40 weeks	Erysipelotrichaceae UCG-008	0.186868	0.125123	1.49347	0.141028	1
Metformin-treated hens: 60 vs 40 weeks	[Eubacterium] oxidoreducens group	0.122778	0.116359	1.05516	0.295966	1
Metformin-treated hens: 60 vs 40 weeks	Millisia	0.0908184	0.0860708	1.05516	0.295966	1
0 mg/kg hens: 60 vs 40 weeks	Lactobacillus	-0.242998	0.128701	-1.88808	0.0762039	1
0 mg/kg hens: 60 vs 40 weeks	Ligilactobacillus	0.0347977	0.110419	0.315142	0.756489	1
0 mg/kg hens: 60 vs 40 weeks	Romboutsia	0.368024	0.234615	1.56863	0.13516	1
0 mg/kg hens: 60 vs 40 weeks	Limosilactobacillus	-1.0332	0.200855	-5.144	8.11634e-05	0.0653365
0 mg/kg hens: 60 vs 40 weeks	Herbaspirillum	-3.62413	1.35303	-2.67853	0.0158698	1
0 mg/kg hens: 60 vs 40 weeks	Corynebacterium	-0.306809	0.284326	-1.07907	0.295628	1
0 mg/kg hens: 60 vs 40 weeks	Peptoniphilus	-0.0137123	0.19631	-0.06985	0.945128	1
0 mg/kg hens: 60 vs 40 weeks	Actinomyces	-0.0563393	0.214943	-0.262113	0.796384	1
0 mg/kg hens: 60 vs 40 weeks	Gallibacterium	0.86628	0.326062	2.65679	0.0166045	1
0 mg/kg hens: 60 vs 40 weeks	HT002	-0.179863	0.229119	-0.785022	0.443244	1
0 mg/kg hens: 60 vs 40 weeks	Bacteroides	0.00165306	0.437915	0.00377485	0.997032	1
0 mg/kg hens: 60 vs 40 weeks	Aeriscardovia	-0.436227	0.264452	-1.64955	0.117388	1
0 mg/kg hens: 60 vs 40 weeks	[Ruminococcus] torques group	-0.148345	0.226584	-0.654703	0.52142	1
0 mg/kg hens: 60 vs 40 weeks	Turicibacter	1.52807	0.749965	2.03752	0.0574734	1
0 mg/kg hens: 60 vs 40 weeks	Escherichia-Shigella	0.631085	0.65511	0.963327	0.348887	1
0 mg/kg hens: 60 vs 40 weeks	Enterococcus	0.495425	0.434047	1.14141	0.269524	1
0 mg/kg hens: 60 vs 40 weeks	Helcococcus	-0.0354115	0.197325	-0.179458	0.8597	1
0 mg/kg hens: 60 vs 40 weeks	Gallicola	0.314623	0.209263	1.50348	0.151064	1
0 mg/kg hens: 60 vs 40 weeks	Streptococcus	0.823056	0.859055	0.958094	0.351444	1
0 mg/kg hens: 60 vs 40 weeks	Blautia	-0.0668113	0.24745	-0.27	0.790411	1
0 mg/kg hens: 60 vs 40 weeks	Erysipelatoclostridium	-0.219542	0.19351	-1.13452	0.27232	1
0 mg/kg hens: 60 vs 40 weeks	W5053	0.0177989	0.241777	0.0736171	0.942174	1
0 mg/kg hens: 60 vs 40 weeks	Clostridium sensu stricto 1	0.41728	0.234133	1.78223	0.0925798	1
0 mg/kg hens: 60 vs 40 weeks	Bacillus	2.76382	1.31538	2.10117	0.0508449	1
0 mg/kg hens: 60 vs 40 weeks	Staphylococcus	2.72244	1.29596	2.10071	0.0508897	1
0 mg/kg hens: 60 vs 40 weeks	Listeria	2.39776	1.34054	1.78865	0.0915053	1
0 mg/kg hens: 60 vs 40 weeks	Brevibacterium	-0.636036	0.436466	-1.45724	0.163275	1
0 mg/kg hens: 60 vs 40 weeks	Peptococcus	-0.246027	0.277402	-0.886897	0.387509	1
0 mg/kg hens: 60 vs 40 weeks	Salmonella	2.61867	1.24477	2.10374	0.050592	1
0 mg/kg hens: 60 vs 40 weeks	Subdoligranulum	-0.284171	0.233728	-1.21582	0.24067	1
0 mg/kg hens: 60 vs 40 weeks	Faecalibacterium	0.531604	0.742182	0.716272	0.483548	1
0 mg/kg hens: 60 vs 40 weeks	Bifidobacterium	-0.490442	0.295404	-1.66024	0.115197	1
0 mg/kg hens: 60 vs 40 weeks	Alistipes	-0.330974	0.47874	-0.691343	0.498683	1
0 mg/kg hens: 60 vs 40 weeks	Phascolarctobacterium	-0.181161	0.396081	-0.457384	0.653186	1
0 mg/kg hens: 60 vs 40 weeks	Rikenellaceae RC9 gut group	0.162721	0.423125	0.384571	0.705324	1
0 mg/kg hens: 60 vs 40 weeks	CAG-56	0.306163	0.717675	0.426605	0.67502	1
0 mg/kg hens: 60 vs 40 weeks	Dorea	-0.23651	0.291264	-0.812012	0.428009	1
0 mg/kg hens: 60 vs 40 weeks	Intestinimonas	-0.291705	0.28685	-1.01693	0.323444	1
0 mg/kg hens: 60 vs 40 weeks	UCG-005	-0.104341	0.230954	-0.451782	0.657137	1
0 mg/kg hens: 60 vs 40 weeks	Megamonas	0.0419629	0.347935	0.120606	0.905417	1
0 mg/kg hens: 60 vs 40 weeks	Incertae Sedis	-0.265483	0.277045	-0.958264	0.351361	1
0 mg/kg hens: 60 vs 40 weeks	Butyricicoccus	0.574527	0.673165	0.853471	0.405264	1
0 mg/kg hens: 60 vs 40 weeks	Succiniclasticum	-0.71157	1.24086	-0.573448	0.57385	1
0 mg/kg hens: 60 vs 40 weeks	Sellimonas	-0.0170216	0.267659	-0.0635942	0.950035	1
0 mg/kg hens: 60 vs 40 weeks	UCG-007	-0.559387	0.338209	-1.65397	0.116478	1
0 mg/kg hens: 60 vs 40 weeks	[Eubacterium] hallii group	-0.248977	0.317083	-0.78521	0.443137	1
0 mg/kg hens: 60 vs 40 weeks	Varibaculum	-0.298851	0.299609	-0.99747	0.332524	1
0 mg/kg hens: 60 vs 40 weeks	Terrisporobacter	0.371943	0.245051	1.51782	0.147437	1
0 mg/kg hens: 60 vs 40 weeks	Pseudomonas	2.34021	1.11225	2.10404	0.0505627	1
0 mg/kg hens: 60 vs 40 weeks	Olsenella	-1.53229	0.874059	-1.75308	0.0976006	1
0 mg/kg hens: 60 vs 40 weeks	Colidextribacter	0.392984	0.661335	0.594229	0.560185	1
0 mg/kg hens: 60 vs 40 weeks	Faecalicoccus	-0.29627	0.377101	-0.785654	0.442884	1
0 mg/kg hens: 60 vs 40 weeks	Jeotgalicoccus	-0.388103	1.26169	-0.307606	0.762118	1
0 mg/kg hens: 60 vs 40 weeks	Acinetobacter	-0.227269	0.573323	-0.396407	0.696737	1
0 mg/kg hens: 60 vs 40 weeks	Christensenellaceae R-7 group	-0.180588	1.48098	-0.121938	0.904378	1
0 mg/kg hens: 60 vs 40 weeks	Lachnospiraceae XPB1014 group	-0.471368	1.37943	-0.341711	0.736756	1
0 mg/kg hens: 60 vs 40 weeks	GCA-900066575	0.0572357	0.37702	0.151811	0.881123	1
0 mg/kg hens: 60 vs 40 weeks	Fournierella	0.942249	1.25504	0.750775	0.463055	1
0 mg/kg hens: 60 vs 40 weeks	Asinibacterium	0.193623	0.269616	0.718141	0.482424	1
0 mg/kg hens: 60 vs 40 weeks	Fusobacterium	-0.330538	0.447904	-0.737967	0.4706	1
0 mg/kg hens: 60 vs 40 weeks	Negativibacillus	0.235225	0.660245	0.356268	0.726023	1
0 mg/kg hens: 60 vs 40 weeks	Megasphaera	-0.249038	0.450611	-0.552667	0.587685	1
0 mg/kg hens: 60 vs 40 weeks	Anaerosporobacter	-0.0176386	0.183388	-0.0961819	0.924501	1
0 mg/kg hens: 60 vs 40 weeks	Porphyromonas	0.371612	0.277768	1.33785	0.198568	1
0 mg/kg hens: 60 vs 40 weeks	Pygmaiobacter	-0.255452	0.36965	-0.691063	0.498855	1
0 mg/kg hens: 60 vs 40 weeks	Lachnospiraceae NK3A20 group	-0.255458	0.259104	-0.985929	0.337994	1
0 mg/kg hens: 60 vs 40 weeks	Acholeplasma	0.203094	0.192041	1.05755	0.305056	1
0 mg/kg hens: 60 vs 40 weeks	Facklamia	0.0903838	0.721247	0.125316	0.901743	1
0 mg/kg hens: 60 vs 40 weeks	Erysipelotrichaceae UCG-006	-0.837941	1.39332	-0.601401	0.555508	1
0 mg/kg hens: 60 vs 40 weeks	Candidatus Stoquefichus	0.571143	0.584295	0.97749	0.342033	1
0 mg/kg hens: 60 vs 40 weeks	Barnesiella	-0.913656	1.10722	-0.825181	0.420698	1
0 mg/kg hens: 60 vs 40 weeks	Oscillibacter	-0.723223	0.57751	-1.25231	0.227411	1
0 mg/kg hens: 60 vs 40 weeks	Globicatella	0.181395	0.328738	0.551791	0.588272	1
0 mg/kg hens: 60 vs 40 weeks	Desulfovibrio	0.58667	1.19461	0.491098	0.629637	1
0 mg/kg hens: 60 vs 40 weeks	Cerasicoccus	-1.26981	0.606869	-2.0924	0.0517142	1
0 mg/kg hens: 60 vs 40 weeks	Eisenbergiella	0.451498	0.933167	0.483834	0.634677	1
0 mg/kg hens: 60 vs 40 weeks	Lachnoclostridium	-0.314353	0.207174	-1.51734	0.147557	1
0 mg/kg hens: 60 vs 40 weeks	Parvimonas	0.589841	0.378352	1.55898	0.137423	1
0 mg/kg hens: 60 vs 40 weeks	UCG-009	-0.00712852	0.260636	-0.0273505	0.978499	1
0 mg/kg hens: 60 vs 40 weeks	NK4A214 group	-0.3039	0.784955	-0.387156	0.703445	1
0 mg/kg hens: 60 vs 40 weeks	Marvinbryantia	0.390762	0.566395	0.689911	0.499561	1
0 mg/kg hens: 60 vs 40 weeks	Moraxella	0.163754	0.154842	1.05755	0.305056	1
0 mg/kg hens: 60 vs 40 weeks	Sharpea	0.853855	1.1441	0.746308	0.465677	1
0 mg/kg hens: 60 vs 40 weeks	Fastidiosipila	0.901574	0.852508	1.05755	0.305056	1
0 mg/kg hens: 60 vs 40 weeks	Bilophila	0.948632	0.528685	1.79432	0.0905648	1
0 mg/kg hens: 60 vs 40 weeks	[Clostridium] innocuum group	-0.706672	0.671514	-1.05236	0.307365	1
0 mg/kg hens: 60 vs 40 weeks	Parasutterella	-0.702108	0.569038	-1.23385	0.234045	1
0 mg/kg hens: 60 vs 40 weeks	Rothia	0.95685	0.808199	1.18393	0.252732	1
0 mg/kg hens: 60 vs 40 weeks	Sutterella	0.259201	1.15571	0.224278	0.825214	1
0 mg/kg hens: 60 vs 40 weeks	Monoglobus	-0.364421	0.749987	-0.485904	0.633239	1
0 mg/kg hens: 60 vs 40 weeks	Prevotella	0.479728	1.35798	0.353267	0.728231	1
0 mg/kg hens: 60 vs 40 weeks	Shuttleworthia	-0.126032	0.705865	-0.17855	0.860401	1
0 mg/kg hens: 60 vs 40 weeks	Saccharofermentans	-0.0167271	1.31989	-0.0126731	0.990036	1
0 mg/kg hens: 60 vs 40 weeks	Flavonifractor	-0.205404	0.71433	-0.287547	0.777169	1
0 mg/kg hens: 60 vs 40 weeks	Succinivibrio	-1.1693	1.31027	-0.892414	0.38463	1
0 mg/kg hens: 60 vs 40 weeks	Mogibacterium	-0.317359	1.35106	-0.234897	0.817095	1
0 mg/kg hens: 60 vs 40 weeks	Enorma	-0.273471	0.940463	-0.290783	0.774735	1
0 mg/kg hens: 60 vs 40 weeks	Parabacteroides	-0.647992	0.655873	-0.987984	0.337015	1
0 mg/kg hens: 60 vs 40 weeks	Oribacterium	-0.643897	1.25984	-0.511093	0.61586	1
0 mg/kg hens: 60 vs 40 weeks	Gemella	1.13081	0.828634	1.36467	0.190149	1
0 mg/kg hens: 60 vs 40 weeks	Merdibacter	-0.353403	0.698285	-0.506101	0.619286	1
0 mg/kg hens: 60 vs 40 weeks	Moryella	-0.709819	0.995816	-0.712801	0.485639	1
0 mg/kg hens: 60 vs 40 weeks	Erysipelotrichaceae UCG-009	0.204409	1.34956	0.151464	0.881393	1
0 mg/kg hens: 60 vs 40 weeks	Proteus	-0.0924403	0.930926	-0.0992993	0.922062	1
0 mg/kg hens: 60 vs 40 weeks	DTU089	-0.546021	0.793372	-0.688228	0.500593	1
0 mg/kg hens: 60 vs 40 weeks	Anaeroplasma	0.45927	0.434276	1.05755	0.305056	1
0 mg/kg hens: 60 vs 40 weeks	CHKCI002	0.281331	0.506962	0.554934	0.586168	1
0 mg/kg hens: 60 vs 40 weeks	Family XIII UCG-001	-0.355271	0.70627	-0.503024	0.621402	1
0 mg/kg hens: 60 vs 40 weeks	Aerococcus	-0.111317	0.701482	-0.158688	0.875784	1
0 mg/kg hens: 60 vs 40 weeks	Peptostreptococcus	0.260995	0.246791	1.05755	0.305056	1
0 mg/kg hens: 60 vs 40 weeks	Pseudobutyrivibrio	0.783976	1.38895	0.564437	0.579828	1
0 mg/kg hens: 60 vs 40 weeks	Family XIII AD3011 group	-0.482803	1.25744	-0.383956	0.705771	1
0 mg/kg hens: 60 vs 40 weeks	[Eubacterium] nodatum group	0.0772257	1.10693	0.0697654	0.945194	1
0 mg/kg hens: 60 vs 40 weeks	Catenibacillus	-0.10978	0.288	-0.38118	0.707792	1
0 mg/kg hens: 60 vs 40 weeks	Erysipelotrichaceae UCG-002	0.474898	1.06279	0.446841	0.66063	1
0 mg/kg hens: 60 vs 40 weeks	[Ruminococcus] gauvreauii group	0.341525	1.53587	0.222365	0.826679	1
0 mg/kg hens: 60 vs 40 weeks	Prevotella_7	0.908837	1.1677	0.778312	0.447083	1
0 mg/kg hens: 60 vs 40 weeks	Butyricimonas	-0.054986	1.16133	-0.0473475	0.962788	1
0 mg/kg hens: 60 vs 40 weeks	Paraprevotella	-0.0845729	0.672886	-0.125687	0.901454	1
0 mg/kg hens: 60 vs 40 weeks	Acetitomaculum	0.627588	1.1699	0.536445	0.598602	1
0 mg/kg hens: 60 vs 40 weeks	Defluviitaleaceae UCG-011	-0.809561	0.830448	-0.974848	0.343304	1
0 mg/kg hens: 60 vs 40 weeks	Tuzzerella	-0.213772	1.05931	-0.201803	0.842466	1
0 mg/kg hens: 60 vs 40 weeks	Atopostipes	0.0579748	0.958899	0.0604597	0.952495	1
0 mg/kg hens: 60 vs 40 weeks	Erysipelotrichaceae UCG-003	0.0186709	0.854323	0.0218546	0.982818	1
0 mg/kg hens: 60 vs 40 weeks	Succinivibrionaceae UCG-001	-0.223613	0.834057	-0.268103	0.791846	1
0 mg/kg hens: 60 vs 40 weeks	Tessaracoccus	0.116372	0.70928	0.16407	0.871611	1
0 mg/kg hens: 60 vs 40 weeks	Angelakisella	-0.552438	0.698511	-0.790879	0.43991	1
0 mg/kg hens: 60 vs 40 weeks	Slackia	-0.280272	0.580672	-0.482669	0.635488	1
0 mg/kg hens: 60 vs 40 weeks	Dialister	0.407097	1.0455	0.389379	0.701831	1
0 mg/kg hens: 60 vs 40 weeks	Catenisphaera	-0.413391	1.11293	-0.371444	0.714895	1
0 mg/kg hens: 60 vs 40 weeks	DNF00809	-0.492276	0.994628	-0.494935	0.626982	1
0 mg/kg hens: 60 vs 40 weeks	Epulopiscium	1.05505	0.967243	1.09078	0.290587	1
0 mg/kg hens: 60 vs 40 weeks	Veillonellaceae UCG-001	-0.00457438	1.07996	-0.0042357	0.99667	1
0 mg/kg hens: 60 vs 40 weeks	Lachnospiraceae UCG-010	-0.24674	1.05387	-0.234128	0.817682	1
0 mg/kg hens: 60 vs 40 weeks	UCG-008	-0.481801	0.871854	-0.552617	0.587719	1
0 mg/kg hens: 60 vs 40 weeks	Holdemania	0.534672	0.682211	0.783735	0.443979	1
0 mg/kg hens: 60 vs 40 weeks	UCG-002	-1.0544	0.732384	-1.43968	0.168118	1
0 mg/kg hens: 60 vs 40 weeks	Anaerofilum	-0.513336	0.599443	-0.856355	0.403711	1
0 mg/kg hens: 60 vs 40 weeks	Mycoplasma	0.777574	0.735257	1.05755	0.305056	1
0 mg/kg hens: 60 vs 40 weeks	Pseudoflavonifractor	-1.83943	0.921814	-1.99544	0.0622759	1
0 mg/kg hens: 60 vs 40 weeks	UCG-004	0.973377	0.966912	1.00669	0.3282	1
0 mg/kg hens: 60 vs 40 weeks	Solobacterium	-0.0354708	1.11337	-0.031859	0.974956	1
0 mg/kg hens: 60 vs 40 weeks	[Eubacterium] brachy group	-0.0391371	0.674256	-0.0580448	0.95439	1
0 mg/kg hens: 60 vs 40 weeks	UCG-001	-0.726365	0.870793	-0.834142	0.415769	1
0 mg/kg hens: 60 vs 40 weeks	Ruminococcus	-0.830604	1.23725	-0.671333	0.511029	1
0 mg/kg hens: 60 vs 40 weeks	Syntrophococcus	-0.507485	1.25566	-0.404158	0.691135	1
0 mg/kg hens: 60 vs 40 weeks	S5-A14a	-0.303067	1.06447	-0.284711	0.779305	1
0 mg/kg hens: 60 vs 40 weeks	Collinsella	-0.401602	0.812187	-0.49447	0.627303	1
0 mg/kg hens: 60 vs 40 weeks	[Ruminococcus] gnavus group	-0.0672593	0.529201	-0.127096	0.900356	1
0 mg/kg hens: 60 vs 40 weeks	Cellulosilyticum	-0.277483	0.239864	-1.15683	0.263338	1
0 mg/kg hens: 60 vs 40 weeks	Mucispirillum	-0.798955	0.660225	-1.21013	0.242789	1
0 mg/kg hens: 60 vs 40 weeks	Oceanivirga	0.741844	0.701471	1.05755	0.305056	1
0 mg/kg hens: 60 vs 40 weeks	U29-B03	1.27469	1.09755	1.1614	0.261528	1
0 mg/kg hens: 60 vs 40 weeks	Rikenella	-0.506331	0.743067	-0.681406	0.504792	1
0 mg/kg hens: 60 vs 40 weeks	Oscillospira	-0.448367	0.843238	-0.531721	0.601799	1
0 mg/kg hens: 60 vs 40 weeks	Ralstonia	1.20161	0.737002	1.6304	0.121404	1
0 mg/kg hens: 60 vs 40 weeks	Paludicola	-0.635754	0.90117	-0.705476	0.490069	1
0 mg/kg hens: 60 vs 40 weeks	Butyrivibrio	-1.37755	1.20923	-1.1392	0.270419	1
0 mg/kg hens: 60 vs 40 weeks	Avibacterium	-1.64076	0.595183	-2.75673	0.0134765	1
0 mg/kg hens: 60 vs 40 weeks	Schwartzia	0.282622	0.788895	0.35825	0.724566	1
0 mg/kg hens: 60 vs 40 weeks	Caulobacter	1.15607	0.794897	1.45437	0.164059	1
0 mg/kg hens: 60 vs 40 weeks	Synergistes	-0.180343	0.748762	-0.240855	0.812549	1
0 mg/kg hens: 60 vs 40 weeks	Roseburia	-1.98444	1.06963	-1.85525	0.080985	1
0 mg/kg hens: 60 vs 40 weeks	Psychrobacter	1.12143	0.881426	1.27229	0.220397	1
0 mg/kg hens: 60 vs 40 weeks	Lachnobacterium	0.385089	0.66723	0.577145	0.571406	1
0 mg/kg hens: 60 vs 40 weeks	Frisingicoccus	1.03997	0.710767	1.46316	0.161667	1
0 mg/kg hens: 60 vs 40 weeks	Prevotellaceae UCG-004	1.00598	0.928893	1.08299	0.293934	1
0 mg/kg hens: 60 vs 40 weeks	Anaerostipes	-0.773717	0.556644	-1.38997	0.182473	1
0 mg/kg hens: 60 vs 40 weeks	Lachnospiraceae UCG-001	0.421693	0.982384	0.429255	0.673129	1
0 mg/kg hens: 60 vs 40 weeks	Catonella	-0.488421	0.779811	-0.626333	0.539416	1
0 mg/kg hens: 60 vs 40 weeks	[Anaerorhabdus] furcosa group	0.20521	0.808046	0.253958	0.802574	1
0 mg/kg hens: 60 vs 40 weeks	[Eubacterium] ventriosum group	-0.0500564	0.711585	-0.070345	0.94474	1
0 mg/kg hens: 60 vs 40 weeks	SP3-e08	0.403161	1.03618	0.389084	0.702045	1
0 mg/kg hens: 60 vs 40 weeks	Prevotellaceae UCG-001	-0.0990355	0.614535	-0.161155	0.873871	1
0 mg/kg hens: 60 vs 40 weeks	Caproiciproducens	-0.606189	0.675092	-0.897934	0.381762	1
0 mg/kg hens: 60 vs 40 weeks	Prevotellaceae NK3B31 group	0.0756704	0.802624	0.0942788	0.92599	1
0 mg/kg hens: 60 vs 40 weeks	Coprococcus	-0.278619	1.00039	-0.278511	0.78398	1
0 mg/kg hens: 60 vs 40 weeks	Succinatimonas	-0.362832	0.684194	-0.530306	0.602759	1
0 mg/kg hens: 60 vs 40 weeks	Dielma	-0.0595555	0.694347	-0.0857719	0.93265	1
0 mg/kg hens: 60 vs 40 weeks	Prevotellaceae YAB2003 group	0.749365	0.825232	0.908067	0.376536	1
0 mg/kg hens: 60 vs 40 weeks	Atopobium	-0.0244169	0.853139	-0.0286201	0.977501	1
0 mg/kg hens: 60 vs 40 weeks	Selenomonas	-0.00595138	0.828038	-0.00718733	0.994349	1
0 mg/kg hens: 60 vs 40 weeks	FD2005	1.18972	0.885203	1.34401	0.196609	1
0 mg/kg hens: 60 vs 40 weeks	Glutamicibacter	-0.562771	0.931976	-0.603847	0.553919	1
0 mg/kg hens: 60 vs 40 weeks	Macrococcus	1.37229	0.784064	1.75023	0.0981046	1
0 mg/kg hens: 60 vs 40 weeks	Faecalitalea	0.825147	0.894177	0.9228	0.369024	1
0 mg/kg hens: 60 vs 40 weeks	Howardella	-0.638864	0.955105	-0.668895	0.512545	1
0 mg/kg hens: 60 vs 40 weeks	Pseudoramibacter	0.297799	0.926406	0.321456	0.751783	1
0 mg/kg hens: 60 vs 40 weeks	CAG-352	1.12229	1.04628	1.07264	0.298422	1
0 mg/kg hens: 60 vs 40 weeks	Tyzzerella	-0.652045	0.7224	-0.902609	0.379345	1
0 mg/kg hens: 60 vs 40 weeks	Candidatus Soleaferrea	0.309976	0.64457	0.480903	0.636716	1
0 mg/kg hens: 60 vs 40 weeks	Erysipelotrichaceae UCG-007	0.251698	0.791012	0.318198	0.754211	1
0 mg/kg hens: 60 vs 40 weeks	Helicobacter	-1.02009	0.747669	-1.36436	0.190244	1
0 mg/kg hens: 60 vs 40 weeks	Prevotellaceae UCG-003	-0.4341	1.02302	-0.424334	0.676644	1
0 mg/kg hens: 60 vs 40 weeks	Lachnospiraceae NC2004 group	0.251718	0.631981	0.398301	0.695366	1
0 mg/kg hens: 60 vs 40 weeks	Eubacterium	-0.0790186	0.809023	-0.0976717	0.923335	1
0 mg/kg hens: 60 vs 40 weeks	Flaviflexus	0.361949	0.784741	0.461233	0.650478	1
0 mg/kg hens: 60 vs 40 weeks	Sphaerochaeta	-1.52254	1.07053	-1.42223	0.173048	1
0 mg/kg hens: 60 vs 40 weeks	Tissierella	0.160727	0.629493	0.255328	0.801534	1
0 mg/kg hens: 60 vs 40 weeks	Lachnospiraceae AC2044 group	0.975574	0.972897	1.00275	0.330041	1
0 mg/kg hens: 60 vs 40 weeks	[Eubacterium] ruminantium group	1.06074	0.72994	1.45319	0.164382	1
0 mg/kg hens: 60 vs 40 weeks	CHKCI001	0.301071	0.48882	0.615912	0.546111	1
0 mg/kg hens: 60 vs 40 weeks	Elusimicrobium	0.822016	0.61981	1.32624	0.202304	1
0 mg/kg hens: 60 vs 40 weeks	Coriobacteriaceae UCG-002	0.238488	0.652861	0.365297	0.719395	1
0 mg/kg hens: 60 vs 40 weeks	Kocuria	0.522951	0.71038	0.736157	0.471672	1
0 mg/kg hens: 60 vs 40 weeks	Anaerofustis	0.318572	0.569171	0.559712	0.582976	1
0 mg/kg hens: 60 vs 40 weeks	Methylobacterium-Methylorubrum	-0.217177	0.229597	-0.945905	0.357449	1
0 mg/kg hens: 60 vs 40 weeks	Anaerovorax	0.454192	0.724754	0.626684	0.539192	1
0 mg/kg hens: 60 vs 40 weeks	Bradyrhizobium	0.172352	0.162973	1.05755	0.305056	1
0 mg/kg hens: 60 vs 40 weeks	Lysinibacillus	-0.738677	0.520649	-1.41876	0.174043	1
0 mg/kg hens: 60 vs 40 weeks	Candidatus Saccharimonas	-0.489631	0.805658	-0.60774	0.551393	1
0 mg/kg hens: 60 vs 40 weeks	Odoribacter	-0.279207	0.68778	-0.405955	0.68984	1
0 mg/kg hens: 60 vs 40 weeks	Treponema	0.532988	0.602357	0.884837	0.388588	1
0 mg/kg hens: 60 vs 40 weeks	Anaerovibrio	0.519808	0.491519	1.05755	0.305056	1
0 mg/kg hens: 60 vs 40 weeks	Prevotellaceae Ga6A1 group	-1.06127	0.741384	-1.43148	0.170422	1
0 mg/kg hens: 60 vs 40 weeks	Pyramidobacter	0.343948	0.584438	0.58851	0.563928	1
0 mg/kg hens: 60 vs 40 weeks	Enterorhabdus	0.110682	0.918253	0.120535	0.905472	1
0 mg/kg hens: 60 vs 40 weeks	Acidaminococcus	0.467364	0.441929	1.05755	0.305056	1
0 mg/kg hens: 60 vs 40 weeks	[Eubacterium] cellulosolvens group	0.750765	0.638179	1.17642	0.255639	1
0 mg/kg hens: 60 vs 40 weeks	Papillibacter	1.05239	0.498415	2.11148	0.049839	1
0 mg/kg hens: 60 vs 40 weeks	Fretibacterium	-0.765342	0.720436	-1.06233	0.302944	1
0 mg/kg hens: 60 vs 40 weeks	[Eubacterium] saphenum group	0.358498	0.527443	0.679692	0.50585	1
0 mg/kg hens: 60 vs 40 weeks	Anaerostignum	-0.303713	0.321082	-0.945905	0.357449	1
0 mg/kg hens: 60 vs 40 weeks	Lachnospira	-0.616108	0.440162	-1.39973	0.179578	1
0 mg/kg hens: 60 vs 40 weeks	Lachnospiraceae UCG-002	0.501051	0.656597	0.763103	0.455862	1
0 mg/kg hens: 60 vs 40 weeks	[Eubacterium] siraeum group	0.800253	0.510425	1.56782	0.135348	1
0 mg/kg hens: 60 vs 40 weeks	Arcanobacterium	0.523651	0.495153	1.05755	0.305056	1
0 mg/kg hens: 60 vs 40 weeks	Lachnospiraceae UCG-008	0.297651	0.607962	0.489589	0.630683	1
0 mg/kg hens: 60 vs 40 weeks	Erysipelotrichaceae UCG-008	0.0316688	0.430292	0.0735984	0.942189	1
75 mg/kg vs 25 mg/kg	Lactobacillus	-0.183444	0.106716	-1.719	0.0914516	1
75 mg/kg vs 25 mg/kg	Ligilactobacillus	-0.0958442	0.120751	-0.793733	0.43089	1
75 mg/kg vs 25 mg/kg	Romboutsia	0.28314	0.147066	1.92526	0.0595703	1
75 mg/kg vs 25 mg/kg	Limosilactobacillus	-0.438111	0.142347	-3.07777	0.0032986	1
75 mg/kg vs 25 mg/kg	Herbaspirillum	-4.80135	0.84551	-5.67864	5.84798e-07	0.000470763
75 mg/kg vs 25 mg/kg	Corynebacterium	0.127055	0.211276	0.60137	0.550157	1
75 mg/kg vs 25 mg/kg	Peptoniphilus	0.327189	0.143159	2.2855	0.0263113	1
75 mg/kg vs 25 mg/kg	Actinomyces	0.619034	0.167832	3.68841	0.000532631	0.428768
75 mg/kg vs 25 mg/kg	Gallibacterium	0.862788	0.28408	3.03713	0.00370069	1
75 mg/kg vs 25 mg/kg	HT002	-0.0996313	0.107953	-0.922916	0.360233	1
75 mg/kg vs 25 mg/kg	Bacteroides	-0.216639	0.262102	-0.826544	0.412201	1
75 mg/kg vs 25 mg/kg	Aeriscardovia	0.195445	0.210697	0.92761	0.357815	1
75 mg/kg vs 25 mg/kg	[Ruminococcus] torques group	-0.417291	0.178423	-2.33878	0.0231505	1
75 mg/kg vs 25 mg/kg	Turicibacter	-0.193346	0.15161	-1.27528	0.20777	1
75 mg/kg vs 25 mg/kg	Escherichia-Shigella	-0.429238	0.430398	-0.997305	0.323148	1
75 mg/kg vs 25 mg/kg	Enterococcus	-0.401331	0.175191	-2.29082	0.0259792	1
75 mg/kg vs 25 mg/kg	Helcococcus	0.422665	0.159582	2.64857	0.0106263	1
75 mg/kg vs 25 mg/kg	Gallicola	0.595586	0.245509	2.42592	0.0187062	1
75 mg/kg vs 25 mg/kg	Streptococcus	-0.183635	0.249309	-0.736576	0.464628	1
75 mg/kg vs 25 mg/kg	Blautia	-0.398577	0.158634	-2.51256	0.0150643	1
75 mg/kg vs 25 mg/kg	Erysipelatoclostridium	-0.2128	0.159765	-1.33196	0.188575	1
75 mg/kg vs 25 mg/kg	W5053	0.448639	0.254572	1.76233	0.08378	1
75 mg/kg vs 25 mg/kg	Clostridium sensu stricto 1	-0.386796	0.225918	-1.71211	0.0927224	1
75 mg/kg vs 25 mg/kg	Bacillus	1.39932	0.80882	1.73007	0.0894377	1
75 mg/kg vs 25 mg/kg	Staphylococcus	1.35617	0.845128	1.60469	0.114504	1
75 mg/kg vs 25 mg/kg	Listeria	1.46091	0.805052	1.81468	0.0752339	1
75 mg/kg vs 25 mg/kg	Brevibacterium	0.413116	0.23868	1.73083	0.0893002	1
75 mg/kg vs 25 mg/kg	Peptococcus	-0.711114	0.186585	-3.8112	0.000361956	0.291375
75 mg/kg vs 25 mg/kg	Salmonella	1.02633	0.816398	1.25714	0.214214	1
75 mg/kg vs 25 mg/kg	Subdoligranulum	-0.449459	0.200153	-2.24558	0.0289254	1
75 mg/kg vs 25 mg/kg	Faecalibacterium	-0.539641	0.351119	-1.53692	0.130263	1
75 mg/kg vs 25 mg/kg	Bifidobacterium	-0.564633	0.220173	-2.5645	0.0132018	1
75 mg/kg vs 25 mg/kg	Alistipes	-0.586056	0.252639	-2.31974	0.024239	1
75 mg/kg vs 25 mg/kg	Phascolarctobacterium	-0.611832	0.243418	-2.5135	0.0150285	1
75 mg/kg vs 25 mg/kg	Rikenellaceae RC9 gut group	-0.106405	0.283282	-0.375614	0.708703	1
75 mg/kg vs 25 mg/kg	CAG-56	-0.540113	0.166404	-3.24579	0.0020323	1
75 mg/kg vs 25 mg/kg	Dorea	-0.734173	0.164301	-4.46847	4.17477e-05	0.0336069
75 mg/kg vs 25 mg/kg	Intestinimonas	-0.561492	0.190667	-2.94489	0.00478915	1
75 mg/kg vs 25 mg/kg	UCG-005	-0.720685	0.177537	-4.05935	0.000162922	0.131152
75 mg/kg vs 25 mg/kg	Megamonas	-0.583773	0.233835	-2.49651	0.0156862	1
75 mg/kg vs 25 mg/kg	Incertae Sedis	-0.340415	0.152832	-2.22737	0.0301917	1
75 mg/kg vs 25 mg/kg	Butyricicoccus	-0.369087	0.279252	-1.3217	0.191946	1
75 mg/kg vs 25 mg/kg	Succiniclasticum	1.76314	0.645775	2.73027	0.00857215	1
75 mg/kg vs 25 mg/kg	Sellimonas	-0.364948	0.165696	-2.20252	0.0319999	1
75 mg/kg vs 25 mg/kg	UCG-007	-0.606002	0.201721	-3.00417	0.00405993	1
75 mg/kg vs 25 mg/kg	[Eubacterium] hallii group	-0.786763	0.252742	-3.11291	0.00298437	1
75 mg/kg vs 25 mg/kg	Varibaculum	0.459171	0.163431	2.80957	0.00693348	1
75 mg/kg vs 25 mg/kg	Terrisporobacter	-0.473652	0.329146	-1.43903	0.156021	1
75 mg/kg vs 25 mg/kg	Pseudomonas	1.11041	0.716538	1.54969	0.127168	1
75 mg/kg vs 25 mg/kg	Olsenella	-0.523165	0.392676	-1.33231	0.18846	1
75 mg/kg vs 25 mg/kg	Colidextribacter	-1.09991	0.38329	-2.86965	0.00589045	1
75 mg/kg vs 25 mg/kg	Faecalicoccus	-0.439258	0.194157	-2.26239	0.0277977	1
75 mg/kg vs 25 mg/kg	Jeotgalicoccus	0.0318418	0.464808	0.0685051	0.945641	1
75 mg/kg vs 25 mg/kg	Acinetobacter	0.217152	0.646842	0.33571	0.738415	1
75 mg/kg vs 25 mg/kg	Christensenellaceae R-7 group	1.36334	0.62841	2.1695	0.0345492	1
75 mg/kg vs 25 mg/kg	Lachnospiraceae XPB1014 group	1.12589	0.583832	1.92845	0.0591638	1
75 mg/kg vs 25 mg/kg	GCA-900066575	-0.727532	0.282131	-2.5787	0.0127302	1
75 mg/kg vs 25 mg/kg	Fournierella	-1.52736	0.571646	-2.67187	0.00999883	1
75 mg/kg vs 25 mg/kg	Asinibacterium	-0.0513099	0.249124	-0.205961	0.83761	1
75 mg/kg vs 25 mg/kg	Fusobacterium	-1.25609	0.440991	-2.84833	0.00624264	1
75 mg/kg vs 25 mg/kg	Negativibacillus	-0.836376	0.35757	-2.33905	0.0231351	1
75 mg/kg vs 25 mg/kg	Megasphaera	-1.10932	0.276842	-4.00704	0.000193136	0.155474
75 mg/kg vs 25 mg/kg	Anaerosporobacter	-0.809036	0.37214	-2.17401	0.0341911	1
75 mg/kg vs 25 mg/kg	Porphyromonas	1.05931	0.594078	1.78311	0.0802953	1
75 mg/kg vs 25 mg/kg	Pygmaiobacter	-0.406076	0.278937	-1.4558	0.151347	1
75 mg/kg vs 25 mg/kg	Lachnospiraceae NK3A20 group	-0.644327	0.240444	-2.67974	0.00979459	1
75 mg/kg vs 25 mg/kg	Acholeplasma	0.389778	0.423644	0.920061	0.36171	1
75 mg/kg vs 25 mg/kg	Facklamia	0.0544228	0.516669	0.105334	0.916508	1
75 mg/kg vs 25 mg/kg	Erysipelotrichaceae UCG-006	1.21832	0.531951	2.29029	0.0260121	1
75 mg/kg vs 25 mg/kg	Candidatus Stoquefichus	-0.806965	0.353646	-2.28185	0.0265415	1
75 mg/kg vs 25 mg/kg	Barnesiella	-0.908615	0.300873	-3.01992	0.0038843	1
75 mg/kg vs 25 mg/kg	Oscillibacter	-0.858241	0.263147	-3.26145	0.00194121	1
75 mg/kg vs 25 mg/kg	Globicatella	0.76765	0.407065	1.88582	0.0648054	1
75 mg/kg vs 25 mg/kg	Desulfovibrio	-1.69031	0.564727	-2.99314	0.00418724	1
75 mg/kg vs 25 mg/kg	Cerasicoccus	-0.746237	0.360454	-2.07027	0.0433147	1
75 mg/kg vs 25 mg/kg	Eisenbergiella	-1.19257	0.427114	-2.79217	0.00726614	1
75 mg/kg vs 25 mg/kg	Lachnoclostridium	-0.917176	0.299294	-3.06446	0.00342555	1
75 mg/kg vs 25 mg/kg	Parvimonas	1.46678	0.508639	2.88373	0.00566788	1
75 mg/kg vs 25 mg/kg	UCG-009	-0.513545	0.188941	-2.71802	0.00885484	1
75 mg/kg vs 25 mg/kg	NK4A214 group	-0.924159	0.35806	-2.58101	0.012655	1
75 mg/kg vs 25 mg/kg	Marvinbryantia	-0.4765	0.21753	-2.19051	0.0329077	1
75 mg/kg vs 25 mg/kg	Moraxella	0.425641	0.335703	1.26791	0.210372	1
75 mg/kg vs 25 mg/kg	Sharpea	1.07812	0.489042	2.20456	0.0318483	1
75 mg/kg vs 25 mg/kg	Fastidiosipila	0.58616	0.581907	1.00731	0.318363	1
75 mg/kg vs 25 mg/kg	Bilophila	0.67424	0.270968	2.48826	0.0160147	1
75 mg/kg vs 25 mg/kg	[Clostridium] innocuum group	-1.14979	0.398951	-2.88203	0.00569431	1
75 mg/kg vs 25 mg/kg	Parasutterella	-0.521391	0.360448	-1.44651	0.153924	1
75 mg/kg vs 25 mg/kg	Rothia	0.593513	0.36078	1.64508	0.105872	1
75 mg/kg vs 25 mg/kg	Sutterella	-0.651941	0.483048	-1.34964	0.182869	1
75 mg/kg vs 25 mg/kg	Monoglobus	-0.739055	0.250213	-2.95371	0.00467342	1
75 mg/kg vs 25 mg/kg	Prevotella	0.945598	0.496861	1.90314	0.0624591	1
75 mg/kg vs 25 mg/kg	Salinicoccus	-0.963873	0.612173	-1.57451	0.121321	1
75 mg/kg vs 25 mg/kg	Shuttleworthia	-0.847278	0.276696	-3.06213	0.00344824	1
75 mg/kg vs 25 mg/kg	Saccharofermentans	1.11485	0.525297	2.12233	0.0385009	1
75 mg/kg vs 25 mg/kg	Flavonifractor	-0.720482	0.418262	-1.72256	0.0907994	1
75 mg/kg vs 25 mg/kg	Succinivibrio	0.849694	0.390582	2.17546	0.0340766	1
75 mg/kg vs 25 mg/kg	Mogibacterium	1.21188	0.526313	2.30258	0.0252582	1
75 mg/kg vs 25 mg/kg	Enorma	-1.2308	0.364529	-3.3764	0.00138156	1
75 mg/kg vs 25 mg/kg	Burkholderia-Caballeronia-Paraburkholderia	0.642428	0.392334	1.63745	0.107461	1
75 mg/kg vs 25 mg/kg	Parabacteroides	-1.55635	0.486093	-3.20175	0.0023105	1
75 mg/kg vs 25 mg/kg	Oribacterium	0.199793	0.33324	0.599546	0.551363	1
75 mg/kg vs 25 mg/kg	Gemella	0.657413	0.57454	1.14424	0.257664	1
75 mg/kg vs 25 mg/kg	Merdibacter	-0.918126	0.391865	-2.34297	0.0229169	1
75 mg/kg vs 25 mg/kg	Moryella	0.798547	0.490147	1.6292	0.109201	1
75 mg/kg vs 25 mg/kg	Mycobacterium	0.779592	0.389821	1.99987	0.0506509	1
75 mg/kg vs 25 mg/kg	Erysipelotrichaceae UCG-009	1.3937	0.477306	2.91992	0.00513133	1
75 mg/kg vs 25 mg/kg	Proteus	-0.0577333	0.449858	-0.128337	0.898368	1
75 mg/kg vs 25 mg/kg	DTU089	-0.791446	0.436663	-1.81249	0.0755767	1
75 mg/kg vs 25 mg/kg	Anaeroplasma	0.477799	0.326797	1.46207	0.149627	1
75 mg/kg vs 25 mg/kg	Yaniella	-0.970132	0.577698	-1.67931	0.0989787	1
75 mg/kg vs 25 mg/kg	CHKCI002	-1.02303	0.310385	-3.29599	0.00175379	1
75 mg/kg vs 25 mg/kg	Family XIII UCG-001	-0.82704	0.290558	-2.84638	0.00627576	1
75 mg/kg vs 25 mg/kg	Aerococcus	0.0903223	0.373636	0.241739	0.809915	1
75 mg/kg vs 25 mg/kg	Peptostreptococcus	1.01597	0.507603	2.0015	0.05047	1
75 mg/kg vs 25 mg/kg	Pseudobutyrivibrio	0.803835	0.48301	1.66422	0.101971	1
75 mg/kg vs 25 mg/kg	Family XIII AD3011 group	1.03225	0.501187	2.05962	0.0443615	1
75 mg/kg vs 25 mg/kg	[Eubacterium] nodatum group	0.667453	0.396562	1.6831	0.0982383	1
75 mg/kg vs 25 mg/kg	Catenibacillus	-0.270322	0.425281	-0.63563	0.527753	1
75 mg/kg vs 25 mg/kg	Alloiococcus	0.118323	0.623058	0.189906	0.850108	1
75 mg/kg vs 25 mg/kg	Erysipelotrichaceae UCG-002	0.487297	0.295424	1.64948	0.104964	1
75 mg/kg vs 25 mg/kg	[Ruminococcus] gauvreauii group	0.473132	0.372244	1.27103	0.20927	1
75 mg/kg vs 25 mg/kg	Prevotella_7	0.858285	0.405375	2.11726	0.0389476	1
75 mg/kg vs 25 mg/kg	Butyricimonas	-0.28734	0.50499	-0.569001	0.571759	1
75 mg/kg vs 25 mg/kg	Paraprevotella	-0.228716	0.377141	-0.606447	0.546807	1
75 mg/kg vs 25 mg/kg	Acetitomaculum	0.678671	0.452879	1.49857	0.139918	1
75 mg/kg vs 25 mg/kg	Murdochiella	0.182748	0.495073	0.369133	0.713499	1
75 mg/kg vs 25 mg/kg	Defluviitaleaceae UCG-011	-0.451553	0.382463	-1.18064	0.243016	1
75 mg/kg vs 25 mg/kg	Falsiporphyromonas	0.588988	0.401837	1.46574	0.148628	1
75 mg/kg vs 25 mg/kg	Tuzzerella	-0.61388	0.522453	-1.175	0.245248	1
75 mg/kg vs 25 mg/kg	Atopostipes	1.88809	0.491621	3.84054	0.000329748	0.265447
75 mg/kg vs 25 mg/kg	Erysipelotrichaceae UCG-003	-0.957963	0.414627	-2.31042	0.0247879	1
75 mg/kg vs 25 mg/kg	Succinivibrionaceae UCG-001	0.883864	0.404984	2.18246	0.0335279	1
75 mg/kg vs 25 mg/kg	Tessaracoccus	1.1914	0.408753	2.91472	0.00520549	1
75 mg/kg vs 25 mg/kg	Angelakisella	-1.66787	0.349938	-4.76619	1.50346e-05	0.0121029
75 mg/kg vs 25 mg/kg	Slackia	-0.566625	0.324953	-1.74371	0.0870072	1
75 mg/kg vs 25 mg/kg	Dialister	0.634495	0.353367	1.79557	0.078265	1
75 mg/kg vs 25 mg/kg	Catenisphaera	0.515391	0.342062	1.50672	0.137821	1
75 mg/kg vs 25 mg/kg	Brachybacterium	-0.447146	0.530992	-0.842097	0.403518	1
75 mg/kg vs 25 mg/kg	DNF00809	0.767093	0.451194	1.70014	0.0949663	1
75 mg/kg vs 25 mg/kg	Epulopiscium	-0.758947	0.491865	-1.543	0.128782	1
75 mg/kg vs 25 mg/kg	Veillonellaceae UCG-001	0.798021	0.428417	1.86272	0.068048	1
75 mg/kg vs 25 mg/kg	Lachnospiraceae UCG-010	0.741827	0.53297	1.39187	0.169774	1
75 mg/kg vs 25 mg/kg	UCG-008	-1.15501	0.470713	-2.45375	0.0174582	1
75 mg/kg vs 25 mg/kg	Holdemania	-0.473016	0.289437	-1.63426	0.108131	1
75 mg/kg vs 25 mg/kg	UCG-002	-1.2666	0.409094	-3.09611	0.00313089	1
75 mg/kg vs 25 mg/kg	Anaerofilum	-0.354551	0.431802	-0.821097	0.415269	1
75 mg/kg vs 25 mg/kg	Veillonella	0.798406	0.4803	1.66231	0.102355	1
75 mg/kg vs 25 mg/kg	Mycoplasma	0.3352	0.485187	0.690867	0.492664	1
75 mg/kg vs 25 mg/kg	Pseudoflavonifractor	-0.972707	0.487377	-1.9958	0.0511062	1
75 mg/kg vs 25 mg/kg	UCG-004	0.263037	0.234858	1.11998	0.26777	1
75 mg/kg vs 25 mg/kg	Solobacterium	0.178047	0.293737	0.606144	0.547007	1
75 mg/kg vs 25 mg/kg	[Eubacterium] brachy group	-1.20204	0.303425	-3.96157	0.000223748	0.180117
75 mg/kg vs 25 mg/kg	UCG-001	0.339892	0.36297	0.936418	0.353305	1
75 mg/kg vs 25 mg/kg	Ruminococcus	0.22311	0.311552	0.716124	0.477058	1
75 mg/kg vs 25 mg/kg	Syntrophococcus	0.60367	0.379834	1.5893	0.117941	1
75 mg/kg vs 25 mg/kg	S5-A14a	-1.07541	0.459161	-2.34213	0.0229634	1
75 mg/kg vs 25 mg/kg	Trueperella	0.0847326	0.391275	0.216555	0.829386	1
75 mg/kg vs 25 mg/kg	Collinsella	-1.07411	0.449494	-2.3896	0.0204559	1
75 mg/kg vs 25 mg/kg	Clostridium sensu stricto 2	0.0455447	0.322179	0.141364	0.888118	1
75 mg/kg vs 25 mg/kg	[Ruminococcus] gnavus group	-1.7389	0.401274	-4.33346	6.5808e-05	0.0529754
75 mg/kg vs 25 mg/kg	Aliicoccus	-0.647144	0.479441	-1.34979	0.182821	1
75 mg/kg vs 25 mg/kg	Cellulosilyticum	-1.08912	0.296392	-3.6746	0.000556063	0.447631
75 mg/kg vs 25 mg/kg	Mucispirillum	-0.0869709	0.37789	-0.230149	0.818862	1
75 mg/kg vs 25 mg/kg	Oceanivirga	0.37588	0.463413	0.811112	0.420929	1
75 mg/kg vs 25 mg/kg	Leucobacter	0.27723	0.272139	1.01871	0.31297	1
75 mg/kg vs 25 mg/kg	U29-B03	0.322683	0.338723	0.952646	0.345094	1
75 mg/kg vs 25 mg/kg	Rikenella	-0.72986	0.325924	-2.23936	0.0293525	1
75 mg/kg vs 25 mg/kg	Oscillospira	-0.342201	0.470226	-0.727738	0.469977	1
75 mg/kg vs 25 mg/kg	Ralstonia	0.000327001	0.373978	0.000874385	0.999306	1
75 mg/kg vs 25 mg/kg	Paludicola	-0.205043	0.430227	-0.476593	0.635611	1
75 mg/kg vs 25 mg/kg	Butyrivibrio	0.390925	0.357875	1.09235	0.279619	1
75 mg/kg vs 25 mg/kg	Avibacterium	-0.675309	0.417344	-1.61811	0.111576	1
75 mg/kg vs 25 mg/kg	Schwartzia	0.8946	0.348933	2.56381	0.0132249	1
75 mg/kg vs 25 mg/kg	Caulobacter	-0.386601	0.34477	-1.12133	0.267202	1
75 mg/kg vs 25 mg/kg	Synergistes	-0.0983119	0.372843	-0.263682	0.793047	1
75 mg/kg vs 25 mg/kg	Roseburia	-0.226888	0.23113	-0.98165	0.330732	1
75 mg/kg vs 25 mg/kg	Psychrobacter	1.10143	0.387123	2.84517	0.00629651	1
75 mg/kg vs 25 mg/kg	Lachnobacterium	0.898291	0.32998	2.72226	0.00875607	1
75 mg/kg vs 25 mg/kg	Frisingicoccus	-1.13798	0.368919	-3.08464	0.0032348	1
75 mg/kg vs 25 mg/kg	Prevotellaceae UCG-004	0.682248	0.326497	2.0896	0.0414696	1
75 mg/kg vs 25 mg/kg	Anaerostipes	-0.394266	0.435541	-0.905234	0.369438	1
75 mg/kg vs 25 mg/kg	Lachnospiraceae UCG-001	0.587695	0.363216	1.61803	0.111592	1
75 mg/kg vs 25 mg/kg	Catonella	0.194167	0.243269	0.798159	0.42834	1
75 mg/kg vs 25 mg/kg	[Anaerorhabdus] furcosa group	0.439666	0.314848	1.39644	0.168404	1
75 mg/kg vs 25 mg/kg	[Eubacterium] ventriosum group	-0.745566	0.417532	-1.78565	0.079878	1
75 mg/kg vs 25 mg/kg	SP3-e08	0.132471	0.3491	0.379463	0.70586	1
75 mg/kg vs 25 mg/kg	Prevotellaceae UCG-001	0.418254	0.362935	1.15242	0.25432	1
75 mg/kg vs 25 mg/kg	Jeotgalibaca	-0.65791	0.391277	-1.68144	0.0985613	1
75 mg/kg vs 25 mg/kg	Caproiciproducens	-0.731058	0.356778	-2.04905	0.0454217	1
75 mg/kg vs 25 mg/kg	Prevotellaceae NK3B31 group	-0.669611	0.366105	-1.82901	0.0730264	1
75 mg/kg vs 25 mg/kg	Coprococcus	0.521798	0.310462	1.68072	0.0987034	1
75 mg/kg vs 25 mg/kg	Succinatimonas	-0.764024	0.291764	-2.61864	0.0114854	1
75 mg/kg vs 25 mg/kg	Halomonas	-0.477083	0.387837	-1.23011	0.224088	1
75 mg/kg vs 25 mg/kg	Dielma	-0.991224	0.310793	-3.18934	0.00239516	1
75 mg/kg vs 25 mg/kg	Prevotellaceae YAB2003 group	0.176566	0.312821	0.564431	0.574842	1
75 mg/kg vs 25 mg/kg	Atopobium	0.726232	0.331501	2.19074	0.0328901	1
75 mg/kg vs 25 mg/kg	Selenomonas	0.908269	0.301819	3.00931	0.00400175	1
75 mg/kg vs 25 mg/kg	FD2005	0.121642	0.233283	0.521435	0.604236	1
75 mg/kg vs 25 mg/kg	Glutamicibacter	-0.776237	0.363602	-2.13485	0.0374148	1
75 mg/kg vs 25 mg/kg	Macrococcus	0.506483	0.399235	1.26864	0.210115	1
75 mg/kg vs 25 mg/kg	Faecalitalea	-0.444197	0.39632	-1.1208	0.267425	1
75 mg/kg vs 25 mg/kg	Howardella	0.742996	0.272894	2.72265	0.00874699	1
75 mg/kg vs 25 mg/kg	Pseudoramibacter	0.568632	0.239018	2.37903	0.020992	1
75 mg/kg vs 25 mg/kg	CAG-352	0.331132	0.294159	1.12569	0.265368	1
75 mg/kg vs 25 mg/kg	Tyzzerella	-0.140607	0.334987	-0.419739	0.676373	1
75 mg/kg vs 25 mg/kg	Candidatus Soleaferrea	0.510902	0.390744	1.30751	0.196683	1
75 mg/kg vs 25 mg/kg	Cutibacterium	0.461226	0.264144	1.74611	0.0865853	1
75 mg/kg vs 25 mg/kg	Erysipelotrichaceae UCG-007	0.113757	0.253519	0.448713	0.655468	1
75 mg/kg vs 25 mg/kg	Filifactor	0.613762	0.367483	1.67018	0.10078	1
75 mg/kg vs 25 mg/kg	Anaerococcus	-0.128415	0.285103	-0.450417	0.654247	1
75 mg/kg vs 25 mg/kg	Lawsonella	0.372519	0.254695	1.46261	0.14948	1
75 mg/kg vs 25 mg/kg	Ureaplasma	0.507437	0.276382	1.836	0.0719705	1
75 mg/kg vs 25 mg/kg	Helicobacter	0.228829	0.308981	0.740591	0.46221	1
75 mg/kg vs 25 mg/kg	Prevotellaceae UCG-003	0.429492	0.272185	1.57794	0.120529	1
75 mg/kg vs 25 mg/kg	Nosocomiicoccus	-0.51412	0.262543	-1.95823	0.0554756	1
75 mg/kg vs 25 mg/kg	Lachnospiraceae NC2004 group	-0.0725767	0.325683	-0.222845	0.824513	1
75 mg/kg vs 25 mg/kg	Eubacterium	-0.276965	0.297782	-0.930094	0.356539	1
75 mg/kg vs 25 mg/kg	Flaviflexus	0.490005	0.335698	1.45966	0.150286	1
75 mg/kg vs 25 mg/kg	Sphaerochaeta	0.226202	0.169798	1.33218	0.1885	1
75 mg/kg vs 25 mg/kg	Kaistia	0.338031	0.231494	1.46021	0.150134	1
75 mg/kg vs 25 mg/kg	Aerosphaera	-0.255509	0.326641	-0.782234	0.437558	1
75 mg/kg vs 25 mg/kg	Nitrospirillum	0.34276	0.233398	1.46857	0.147861	1
75 mg/kg vs 25 mg/kg	Tissierella	1.17903	0.29128	4.04775	0.000169201	0.136207
75 mg/kg vs 25 mg/kg	Dietzia	-0.130172	0.29984	-0.434137	0.665951	1
75 mg/kg vs 25 mg/kg	Lachnospiraceae AC2044 group	0.244522	0.166545	1.4682	0.147959	1
75 mg/kg vs 25 mg/kg	Nocardiopsis	-0.42538	0.314221	-1.35376	0.181557	1
75 mg/kg vs 25 mg/kg	[Eubacterium] ruminantium group	0.488086	0.267007	1.82799	0.0731821	1
75 mg/kg vs 25 mg/kg	CHKCI001	-0.370849	0.260148	-1.42553	0.159867	1
75 mg/kg vs 25 mg/kg	Limnohabitans	0.332532	0.227615	1.46094	0.149936	1
75 mg/kg vs 25 mg/kg	Anoxybacillus	-0.4691	0.267072	-1.75645	0.0847877	1
75 mg/kg vs 25 mg/kg	Elusimicrobium	-0.387398	0.2678	-1.4466	0.153899	1
75 mg/kg vs 25 mg/kg	Coriobacteriaceae UCG-002	-0.906162	0.280285	-3.233	0.00210964	1
75 mg/kg vs 25 mg/kg	Bogoriella	-0.409617	0.306625	-1.33589	0.187294	1
75 mg/kg vs 25 mg/kg	Kocuria	-0.309671	0.263775	-1.17399	0.245646	1
75 mg/kg vs 25 mg/kg	Anaerofustis	-0.546202	0.27295	-2.00111	0.0505132	1
75 mg/kg vs 25 mg/kg	Methylobacterium-Methylorubrum	0.463063	0.224831	2.0596	0.0443631	1
75 mg/kg vs 25 mg/kg	Alkalibacterium	-0.200115	0.314022	-0.637265	0.526695	1
75 mg/kg vs 25 mg/kg	Anaerovorax	0.385738	0.190519	2.02467	0.0479527	1
75 mg/kg vs 25 mg/kg	Klebsiella	0.335102	0.228561	1.46614	0.148519	1
75 mg/kg vs 25 mg/kg	Bradyrhizobium	0.240299	0.25385	0.946617	0.34813	1
75 mg/kg vs 25 mg/kg	Lysinibacillus	-0.463098	0.226408	-2.04541	0.045792	1
75 mg/kg vs 25 mg/kg	Candidatus Saccharimonas	0.197139	0.146962	1.34143	0.1855	1
75 mg/kg vs 25 mg/kg	Odoribacter	-0.0721925	0.26302	-0.274475	0.784786	1
75 mg/kg vs 25 mg/kg	Treponema	0.391543	0.250003	1.56616	0.123264	1
75 mg/kg vs 25 mg/kg	Anaerovibrio	0.180779	0.17746	1.01871	0.31297	1
75 mg/kg vs 25 mg/kg	Enteractinococcus	-0.193096	0.29407	-0.656633	0.514258	1
75 mg/kg vs 25 mg/kg	Bergeyella	0.122151	0.119908	1.01871	0.31297	1
75 mg/kg vs 25 mg/kg	Prevotellaceae Ga6A1 group	0.328911	0.17955	1.83186	0.0725938	1
75 mg/kg vs 25 mg/kg	Pyramidobacter	0.193496	0.22117	0.874874	0.38559	1
75 mg/kg vs 25 mg/kg	Enterorhabdus	0.129094	0.126724	1.01871	0.31297	1
75 mg/kg vs 25 mg/kg	Acidaminococcus	-0.0797602	0.0812512	-0.98165	0.330732	1
75 mg/kg vs 25 mg/kg	[Eubacterium] cellulosolvens group	0.519564	0.244074	2.12872	0.0379433	1
75 mg/kg vs 25 mg/kg	Papillibacter	0.305063	0.247957	1.23031	0.224015	1
75 mg/kg vs 25 mg/kg	Anaerotruncus	-0.303012	0.278082	-1.08965	0.280797	1
75 mg/kg vs 25 mg/kg	Fretibacterium	-0.156182	0.158505	-0.985343	0.328933	1
75 mg/kg vs 25 mg/kg	[Eubacterium] saphenum group	0.305083	0.175033	1.743	0.0871325	1
75 mg/kg vs 25 mg/kg	Anaerostignum	-0.478301	0.215233	-2.22225	0.0305569	1
75 mg/kg vs 25 mg/kg	Lachnospira	0.130123	0.179773	0.723814	0.472363	1
75 mg/kg vs 25 mg/kg	Haemophilus	0.193388	0.189836	1.01871	0.31297	1
75 mg/kg vs 25 mg/kg	Pseudogracilibacillus	-0.245175	0.200144	-1.22499	0.225994	1
75 mg/kg vs 25 mg/kg	Lachnospiraceae UCG-002	0.219874	0.14981	1.46768	0.148101	1
75 mg/kg vs 25 mg/kg	Mailhella	-0.176523	0.126114	-1.39971	0.167426	1
75 mg/kg vs 25 mg/kg	[Eubacterium] siraeum group	0.152547	0.149746	1.01871	0.31297	1
75 mg/kg vs 25 mg/kg	Arcanobacterium	-0.0129742	0.138769	-0.0934953	0.925863	1
75 mg/kg vs 25 mg/kg	Lachnospiraceae FCS020 group	-0.199428	0.209612	-0.951412	0.345714	1
75 mg/kg vs 25 mg/kg	V9D2013 group	-0.160844	0.185739	-0.865967	0.390411	1
75 mg/kg vs 25 mg/kg	Lachnospiraceae UCG-008	0.0971081	0.0953249	1.01871	0.31297	1
75 mg/kg vs 25 mg/kg	Erysipelotrichaceae UCG-008	0.0758497	0.0744569	1.01871	0.31297	1
75 mg/kg vs 25 mg/kg	[Eubacterium] oxidoreducens group	-0.118393	0.120606	-0.98165	0.330732	1
75 mg/kg vs 25 mg/kg	Millisia	0.0908184	0.0891507	1.01871	0.31297	1
Dose response	Howardella	-0.0137066	0.278758	-0.0491701	0.960969	1
Dose response	Papillibacter	0.550871	0.442562	1.24473	0.218706	1
Dose response	Treponema	0.25581	0.277038	0.923375	0.359997	1
Dose response	Fretibacterium	-0.246934	0.277176	-0.890894	0.377013	1
Dose response	[Eubacterium] saphenum group	0.540362	0.30527	1.77011	0.08246	1
Dose response	[Anaerorhabdus] furcosa group	0.0517231	0.274014	0.188761	0.851001	1
Dose response	Merdibacter	-0.344376	0.388051	-0.887449	0.378847	1
Dose response	Candidatus Soleaferrea	0.18056	0.467363	0.386337	0.700793	1
Dose response	Acholeplasmataceae Family	-0.107352	0.365134	-0.294007	0.769901	1
Dose response	Kocuria	0.221145	0.291822	0.757807	0.451923	1
Dose response	Succiniclasticum	0.684791	0.373302	1.83441	0.0722087	1
Dose response	Clostridiaceae Family	-0.0490708	0.321305	-0.152723	0.879196	1
Dose response	Anaerostignum	-0.889078	0.39562	-2.24731	0.0288075	1
Dose response	Lachnospira	0.219806	0.312895	0.70249	0.485448	1
Dose response	CHKCI002	0.588925	0.323743	1.81911	0.0745454	1
Dose response	Haemophilus	0.307336	0.301693	1.01871	0.31297	1
Dose response	Dielma	-0.78488	0.334037	-2.34968	0.0225472	1
Dose response	Eggerthellaceae Family	-0.730546	0.398166	-1.83478	0.072154	1
Dose response	Pseudogracilibacillus	-0.417527	0.350095	-1.19261	0.238335	1
Dose response	Coriobacteriales Order	0.596294	0.347528	1.71582	0.0920364	1
Dose response	Lachnospiraceae UCG-002	0.367717	0.250287	1.46918	0.147695	1
